# Supplementary material for: Crystal structure of (3E)-3-(2,4-di­nitro­phen­oxy­meth­yl)-4-phenyl­but-3-en-2-one
Source: Acta Crystallogr Sect E Struct Rep Online. 2014 Aug 23;70(Pt 9):o1051–2. doi: 10.1107/S1600536814018819 (PMC4186202; doi:10.1107/S1600536814018819)
Supplement: Supplementary file 2 [file e-70-o1051-Isup2.hkl]

#
# h,k,l, Fc-squared, Fo-squared, sigma(Fo-squared) and status flag
#
data_I
_shelx_title ' rj6 in P -1'
_shelx_refln_list_code          4
_shelx_F_calc_maximum      221.08
_exptl_crystal_F_000       712.00
_reflns_d_resolution_high  0.8302
 
loop_
 _symmetry_equiv_pos_as_xyz
 'x, y, z'
 '-x, y+1/2, -z+1/2'
 '-x, -y, -z'
 'x, -y-1/2, z-1/2'
 
_cell_length_a    12.8459
_cell_length_b     7.6983
_cell_length_c    19.4283
_cell_angle_alpha  90.000
_cell_angle_beta  122.254
_cell_angle_gamma  90.000
 
_shelx_F_squared_multiplier     1.000
 
loop_
 _refln_index_h
 _refln_index_k
 _refln_index_l
 _refln_F_squared_calc
 _refln_F_squared_meas
 _refln_F_squared_sigma
 _refln_observed_status
   1   0   0     1454.95     1471.01     17.04 o
   2   0   0     2570.45     2427.66     25.68 o
   3   0   0     2360.77     2266.83     22.42 o
   4   0   0     2673.79     2534.36     25.04 o
   5   0   0       22.11       25.00      0.70 o
   6   0   0     1058.24     1011.15     10.26 o
   7   0   0      543.67      624.68      8.05 o
   8   0   0       16.63       19.30      1.10 o
   9   0   0       21.16       26.22      2.14 o
  10   0   0       85.95       84.82      1.79 o
  11   0   0      100.45       97.52      2.44 o
  12   0   0      101.99       95.45      3.31 o
  13   0   0       36.94       45.44      2.41 o
   1   1   0       38.13       38.99      0.31 o
   2   1   0     1986.91     1945.55     12.18 o
   3   1   0      912.17      929.13      5.84 o
   4   1   0     8045.79     8205.97     61.59 o
   5   1   0      307.01      269.08      2.31 o
   6   1   0      294.42      292.14      2.52 o
   7   1   0      614.22      665.73      5.36 o
   8   1   0      188.15      184.94      2.79 o
   9   1   0       14.60       15.35      0.56 o
  10   1   0       73.63       67.78      1.20 o
  11   1   0       24.44       25.21      0.97 o
  12   1   0        2.06        1.96      0.75 o
  13   1   0       32.33       40.56      1.59 o
   0   2   0    41837.84    39084.88    849.64 o
   1   2   0      121.09      123.90      0.91 o
   2   2   0      140.30      142.27      1.15 o
   3   2   0      786.36      753.21      5.45 o
   4   2   0       71.55       55.92      0.65 o
   5   2   0        0.99        1.02      0.23 o
   6   2   0        4.18        5.49      0.28 o
   7   2   0     1122.70     1114.89      8.68 o
   8   2   0      133.51      125.58      1.55 o
   9   2   0        1.15        1.44      0.39 o
  10   2   0      147.47      148.75      2.33 o
  11   2   0      383.39      390.98      8.90 o
  12   2   0       27.53       32.36      1.49 o
   1   3   0       14.10       19.98      0.39 o
   2   3   0      186.26      217.26      1.93 o
   3   3   0     3011.80     3026.70     24.34 o
   4   3   0        0.40        2.77      0.23 o
   5   3   0        1.89        3.73      0.52 o
   6   3   0       26.98       37.44      0.68 o
   7   3   0       68.48       65.50      1.02 o
   8   3   0      114.30      112.72      1.81 o
   9   3   0       10.56        9.38      0.60 o
  10   3   0       87.12       89.70      2.02 o
  11   3   0        1.83        2.11      0.90 o
   0   4   0        1.97        2.35      0.45 o
   1   4   0      247.64      251.65      2.48 o
   2   4   0      548.85      494.15      4.11 o
   3   4   0     1796.97     1939.58     14.71 o
   4   4   0      196.87      197.55      2.13 o
   5   4   0       62.70       58.04      0.98 o
   6   4   0       23.45       26.12      0.75 o
   7   4   0       97.95       89.77      1.61 o
   8   4   0       49.64       53.49      1.27 o
   9   4   0      308.16      321.71      4.70 o
  10   4   0       48.09       51.02      1.92 o
  11   4   0       30.69       36.71      2.41 o
   1   5   0       13.00       14.16      0.54 o
   2   5   0        0.02        0.80      0.35 o
   3   5   0      156.52      163.74      2.30 o
   4   5   0      138.49      139.38      2.11 o
   5   5   0        2.19        1.35      0.43 o
   6   5   0       38.18       37.23      1.30 o
   7   5   0       20.71       19.03      1.26 o
   8   5   0       43.05       47.22      1.80 o
   9   5   0       17.41       17.95      1.37 o
  10   5   0      101.43      102.59      2.87 o
  11   5   0        2.92        2.41      1.20 o
   0   6   0     2051.86     2182.16     42.44 o
   1   6   0      581.18      571.19      8.99 o
   2   6   0      734.06      668.75     10.29 o
   3   6   0        0.00        0.66      1.20 o
   4   6   0       51.78       49.38      1.70 o
   5   6   0        4.26        4.00      0.62 o
   6   6   0       87.67       89.12      2.02 o
   7   6   0        0.63        1.26      0.56 o
   8   6   0        5.17        4.23      0.85 o
   9   6   0       25.41       29.68      1.59 o
   1   7   0      317.66      299.05      5.55 o
   2   7   0       38.05       37.18      2.41 o
   3   7   0       10.84       13.88      1.16 o
   4   7   0       49.40       58.73      2.13 o
   5   7   0       12.02       13.65      1.28 o
   6   7   0        4.52        4.18      0.69 o
   7   7   0        2.09        2.56      0.85 o
   8   7   0        0.02       -0.60      1.05 o
   0   8   0       29.39       41.83      2.71 o
   1   8   0       11.07       15.91      1.35 o
   2   8   0       18.61       14.31      1.28 o
   3   8   0        3.38        4.61      0.94 o
   4   8   0       31.78       39.04      1.92 o
   5   8   0       19.18       20.17      2.71 o
   6   8   0       14.65       14.44      1.81 o
   1   9   0       20.44       20.46      1.70 o
   2   9   0        7.95       10.92      1.37 o
   3   9   0       12.57       20.23      2.71 o
 -13   1   1        2.14        2.11      0.64 o
 -12   1   1        7.28        7.25      0.69 o
 -11   1   1        2.95        2.65      0.45 o
 -10   1   1       20.73       21.13      0.67 o
  -9   1   1       22.24       20.69      0.53 o
  -8   1   1        0.51        0.64      0.23 o
  -7   1   1      953.93      987.64      7.65 o
  -6   1   1        0.44        1.86      0.19 o
  -5   1   1        1.07        1.68      0.29 o
  -4   1   1      701.06      725.67      4.83 o
  -3   1   1     2126.22     2004.98     13.14 o
  -2   1   1        0.17       -0.29      0.29 o
  -1   1   1     1769.48     1720.65      9.63 o
   0   1   1     2096.78     2021.38     11.76 o
   1   1   1     4808.37     4602.18     25.80 o
   2   1   1      318.13      303.22      1.94 o
   3   1   1      687.39      638.34      4.34 o
   4   1   1      113.46      111.05      1.10 o
   5   1   1       31.51       35.27      0.57 o
   6   1   1        6.99        6.92      0.34 o
   7   1   1      212.46      235.74      2.23 o
   8   1   1       38.93       33.52      0.77 o
   9   1   1        0.45        1.11      0.35 o
  10   1   1        0.15        0.47      0.52 o
  11   1   1       53.59       49.99      1.70 o
  12   1   1       12.65       14.84      1.20 o
 -13   2   1        6.32        6.02      1.20 o
 -12   2   1       18.56       19.63      0.92 o
 -11   2   1       24.99       27.34      1.37 o
 -10   2   1       72.86       66.25      1.39 o
  -9   2   1      142.82      143.61      1.86 o
  -8   2   1       78.70       76.99      1.17 o
  -7   2   1       36.68       35.66      0.61 o
  -6   2   1      309.05      278.91      2.46 o
  -5   2   1     1086.04     1030.13      7.44 o
  -4   2   1       57.46       66.75      0.80 o
  -3   2   1     5256.40     5070.54     44.27 o
  -2   2   1     3263.14     3225.11     20.58 o
  -1   2   1     8334.13     8170.83     61.28 o
   0   2   1     7480.10     7515.41     47.19 o
   1   2   1     2345.42     2253.39     13.56 o
   2   2   1      514.47      443.65      3.14 o
   3   2   1      457.37      458.73      3.27 o
   4   2   1      315.12      296.25      2.56 o
   5   2   1      776.70      827.43      6.49 o
   6   2   1       56.35       80.61      1.02 o
   7   2   1        0.27        0.35      0.25 o
   8   2   1       60.39       57.59      1.08 o
   9   2   1       79.61       82.11      1.87 o
  10   2   1       70.41       72.04      1.74 o
  11   2   1       93.68       87.62      3.31 o
  12   2   1        1.61        1.35      0.64 o
 -12   3   1        6.95        6.92      1.20 o
 -11   3   1      459.98      456.50      7.68 o
 -10   3   1     1080.83     1131.77     13.54 o
  -9   3   1      374.71      373.01      5.88 o
  -8   3   1      218.40      225.25      2.61 o
  -7   3   1       23.02       25.27      0.61 o
  -6   3   1      137.89      145.11      1.42 o
  -5   3   1      356.89      340.67      2.94 o
  -4   3   1      185.41      202.64      1.89 o
  -3   3   1       91.00       86.47      0.97 o
  -2   3   1      370.37      321.27      2.71 o
  -1   3   1     1670.63     1574.38     12.89 o
   0   3   1      169.33      187.90      1.71 o
   1   3   1       54.92       66.53      0.86 o
   2   3   1        0.11        0.83      0.16 o
   3   3   1     1492.45     1576.34     12.88 o
   4   3   1     1293.83     1371.57     10.51 o
   5   3   1      979.30     1048.04      7.75 o
   6   3   1      278.75      280.64      2.81 o
   7   3   1      102.79      110.60      1.62 o
   8   3   1      167.54      157.32      2.77 o
   9   3   1        4.51        7.36      0.73 o
  10   3   1       27.49       31.87      1.96 o
  11   3   1       17.42       12.34      1.50 o
  12   3   1       35.77       35.51      2.41 o
 -12   4   1        4.67        6.32      1.20 o
 -11   4   1        2.80        6.62      1.20 o
 -10   4   1       79.39       81.19      1.91 o
  -9   4   1      185.74      187.45      3.77 o
  -8   4   1        1.15        2.58      0.74 o
  -7   4   1       90.79       94.26      1.45 o
  -6   4   1      845.17      815.54      7.08 o
  -5   4   1      255.57      245.46      2.50 o
  -4   4   1      687.79      761.38      6.47 o
  -3   4   1     1081.14     1185.71      9.16 o
  -2   4   1     2758.26     2690.05     23.92 o
  -1   4   1     1567.25     1612.87     14.50 o
   0   4   1      148.88      151.85      6.92 o
   1   4   1      337.97      356.61      4.70 o
   2   4   1      470.08      473.48      5.78 o
   3   4   1      110.02      108.17      1.27 o
   4   4   1      108.60      103.20      1.39 o
   5   4   1      112.06      106.53      1.51 o
   6   4   1        1.25        3.23      0.39 o
   7   4   1       40.55       38.50      1.22 o
   8   4   1        7.84        7.10      0.69 o
   9   4   1        4.29        3.91      1.05 o
  10   4   1       65.30       67.35      4.97 o
  11   4   1       97.42       93.64      3.61 o
 -11   5   1        0.78       -0.30      0.90 o
 -10   5   1       26.64       30.24      1.49 o
  -9   5   1        0.37        0.50      0.52 o
  -8   5   1        4.37        5.75      0.69 o
  -7   5   1       25.38       19.79      1.29 o
  -6   5   1       48.30       48.61      1.20 o
  -5   5   1       95.73       90.85      1.58 o
  -4   5   1       23.02       21.29      0.83 o
  -3   5   1        2.52        3.17      0.39 o
  -2   5   1      198.53      193.39      3.13 o
  -1   5   1      161.88      152.58      1.76 o
   0   5   1       17.66       17.87      0.56 o
   1   5   1      197.54      191.18      2.29 o
   2   5   1      586.78      571.09      7.23 o
   3   5   1       13.64       12.75      1.03 o
   4   5   1       88.07       93.86      1.66 o
   5   5   1       81.66       82.45      1.51 o
   6   5   1       46.99       48.48      1.39 o
   7   5   1       27.30       26.90      1.09 o
   8   5   1        3.30        3.41      0.69 o
   9   5   1       32.93       35.36      1.66 o
  10   5   1       13.99       19.28      1.49 o
 -10   6   1        0.94        0.64      0.75 o
  -9   6   1        5.16        4.67      1.35 o
  -8   6   1       68.24       60.96      2.13 o
  -7   6   1      174.77      186.77      3.31 o
  -6   6   1      105.43      104.65      2.20 o
  -5   6   1        2.26        2.09      0.78 o
  -4   6   1       71.01       74.23      2.13 o
  -3   6   1       19.22       18.12      1.96 o
  -2   6   1      309.27      311.12      5.44 o
  -1   6   1        0.74        0.90      0.64 o
   0   6   1        4.98        5.01      0.85 o
   1   6   1      115.17      112.36      2.77 o
   2   6   1      280.58      285.53      5.12 o
   3   6   1      185.51      176.94      3.62 o
   4   6   1       71.84       73.00      1.74 o
   5   6   1       93.42       89.12      2.27 o
   6   6   1       11.59       10.28      2.07 o
   7   6   1        2.31        1.81      0.62 o
   8   6   1        0.08       -0.64      0.64 o
   9   6   1        5.72        8.30      2.11 o
  -8   7   1       70.11       68.19      2.34 o
  -7   7   1        6.33        6.32      1.06 o
  -6   7   1       54.13       53.44      3.61 o
  -5   7   1      159.05      142.81      3.41 o
  -4   7   1       19.61       21.68      1.49 o
  -3   7   1        8.43        8.42      1.06 o
  -2   7   1       49.41       45.60      2.11 o
  -1   7   1      515.42      492.64      8.12 o
   0   7   1      232.48      237.45      4.69 o
   1   7   1       71.72       69.85      2.56 o
   2   7   1        1.62        1.25      0.72 o
   3   7   1       14.79       18.10      1.37 o
   4   7   1       15.12       16.30      1.28 o
   5   7   1        3.38        2.56      0.85 o
   6   7   1       76.52       71.22      2.02 o
   7   7   1       18.42       17.97      1.49 o
   8   7   1       19.99       20.33      1.59 o
  -6   8   1       18.17       16.85      2.11 o
  -5   8   1       24.50       22.91      1.70 o
  -4   8   1       75.36       73.35      4.82 o
  -3   8   1       41.08       40.35      6.17 o
  -2   8   1       34.08       46.81      1.92 o
  -1   8   1        0.51       -0.15      0.75 o
   0   8   1        0.21        2.11      0.85 o
   1   8   1        0.42        1.05      0.85 o
   2   8   1        2.17        3.52      0.85 o
   3   8   1       92.23       84.66      2.65 o
   4   8   1       50.93       52.84      3.01 o
   5   8   1        5.17        5.77      1.06 o
   6   8   1        4.47        4.21      1.50 o
  -3   9   1        1.05        1.50      0.85 o
  -2   9   1       30.39       29.53      1.80 o
  -1   9   1        6.80        7.70      1.06 o
   0   9   1        5.32        5.24      1.06 o
   1   9   1        0.06       -0.30      0.85 o
   2   9   1       12.89       16.87      1.49 o
 -13   0   2       64.55       78.56      3.01 o
 -12   0   2       24.29       21.41      1.16 o
 -11   0   2      386.23      387.49      6.27 o
 -10   0   2      201.31      225.98      4.03 o
  -9   0   2      261.93      264.37      3.16 o
  -8   0   2        0.11        1.64      0.30 o
  -7   0   2     3185.91     3281.08     34.80 o
  -6   0   2     6928.73     7264.58     71.74 o
  -5   0   2      399.69      385.69      3.57 o
  -4   0   2       85.23       79.81      0.83 o
  -3   0   2    13107.55    11263.84    131.35 o
  -2   0   2     3083.77     2747.57    113.39 o
  -1   0   2     1673.21     1601.84     30.36 o
   0   0   2      595.60      555.48      6.10 o
   1   0   2     1417.95     1308.97     10.72 o
   2   0   2       14.48       25.39      0.48 o
   3   0   2     2456.03     2440.79     32.22 o
   4   0   2     4477.56     4798.91     55.79 o
   5   0   2     1096.02     1226.65     16.25 o
   6   0   2     2353.37     2462.42     28.49 o
   7   0   2     2882.48     2945.19     59.05 o
   8   0   2      860.59      833.17     10.08 o
   9   0   2        2.53        6.80      0.72 o
  10   0   2        1.49        0.48      0.50 o
  11   0   2        3.56        4.81      1.20 o
  12   0   2       11.33       10.83      1.50 o
 -13   1   2       63.52       69.53      2.10 o
 -12   1   2      166.56      160.87      2.35 o
 -11   1   2        0.18       -0.15      0.35 o
 -10   1   2      143.19      140.16      1.77 o
  -9   1   2      166.40      153.27      1.46 o
  -8   1   2      188.23      177.92      1.72 o
  -7   1   2      891.83      862.58      6.70 o
  -6   1   2      201.92      216.31      1.89 o
  -5   1   2      220.07      202.92      1.76 o
  -4   1   2      438.00      435.22      2.93 o
  -3   1   2      166.23      189.80      1.27 o
  -2   1   2    10348.29     9481.21    100.66 o
  -1   1   2      585.86      622.70      3.72 o
   0   1   2     4271.16     4172.53     26.06 o
   1   1   2     8240.47     8597.38     49.01 o
   2   1   2     4804.69     4748.53     27.52 o
   3   1   2     4546.32     4483.13     29.53 o
   4   1   2      230.52      250.84      2.38 o
   5   1   2       61.20       78.72      0.92 o
   6   1   2       57.05       59.41      0.95 o
   7   1   2       12.50       11.88      0.65 o
   8   1   2       15.40       12.90      0.58 o
   9   1   2      108.52      104.98      2.02 o
  10   1   2        6.34        2.75      0.65 o
  11   1   2       67.74       64.59      2.01 o
  12   1   2        2.84        6.64      1.05 o
 -13   2   2       31.49       32.80      2.11 o
 -12   2   2        4.33        5.23      0.62 o
 -11   2   2      135.71      129.20      1.98 o
 -10   2   2        0.82        1.43      0.45 o
  -9   2   2      113.93      113.79      1.43 o
  -8   2   2      190.07      192.85      1.89 o
  -7   2   2      184.37      175.56      1.67 o
  -6   2   2      176.28      186.32      1.64 o
  -5   2   2      480.29      480.27      3.81 o
  -4   2   2     2788.77     2750.84     20.77 o
  -3   2   2     4553.21     4533.38     29.83 o
  -2   2   2     4134.97     4204.06     26.91 o
  -1   2   2     6984.72     6910.11     66.29 o
   0   2   2      423.91      402.91      2.56 o
   1   2   2     2937.71     2929.71     18.70 o
   2   2   2      491.11      469.01      3.33 o
   3   2   2      710.21      747.94      6.29 o
   4   2   2     1816.46     1915.57     14.45 o
   5   2   2      125.79      103.04      1.64 o
   6   2   2      342.86      349.40      3.08 o
   7   2   2      172.11      189.01      2.29 o
   8   2   2       11.17        9.63      0.69 o
   9   2   2       13.72       10.59      0.74 o
  10   2   2       22.09       22.13      1.28 o
  11   2   2       11.66        6.62      1.20 o
  12   2   2        8.25        8.78      1.35 o
 -13   3   2        0.73        1.50      0.90 o
 -12   3   2       10.05        7.37      0.85 o
 -11   3   2       39.49       41.30      1.59 o
 -10   3   2       21.24       25.70      0.90 o
  -9   3   2      453.94      420.02      5.52 o
  -8   3   2       50.63       52.92      0.90 o
  -7   3   2        0.28        1.40      0.24 o
  -6   3   2       63.76       64.69      1.24 o
  -5   3   2        4.70        5.98      0.28 o
  -4   3   2      123.14      131.53      1.31 o
  -3   3   2       13.73        7.14      0.31 o
  -2   3   2       18.43       15.11      0.42 o
  -1   3   2     3665.41     3646.06     29.86 o
   0   3   2      118.11      127.17      1.39 o
   1   3   2      341.34      327.51      2.96 o
   2   3   2        6.08        8.54      0.31 o
   3   3   2       45.69       37.33      0.63 o
   4   3   2      103.15      114.71      1.30 o
   5   3   2       16.60       21.26      0.59 o
   6   3   2      112.05      112.69      1.62 o
   7   3   2       10.43       12.28      0.66 o
   8   3   2        0.46       -0.38      0.38 o
   9   3   2       79.83       80.13      1.85 o
  10   3   2       12.55       15.35      1.28 o
  11   3   2        0.19        0.90      0.90 o
 -12   4   2        0.59       -0.60      0.90 o
 -11   4   2        3.08        3.18      0.72 o
 -10   4   2      132.28      132.41      3.52 o
  -9   4   2      381.44      382.35      5.29 o
  -8   4   2      230.69      237.64      3.09 o
  -7   4   2        0.03        0.55      0.30 o
  -6   4   2        3.27        2.23      0.29 o
  -5   4   2        1.39        3.98      0.28 o
  -4   4   2      240.53      228.73      2.15 o
  -3   4   2      128.62      133.46      1.67 o
  -2   4   2     2540.16     2630.44     23.39 o
  -1   4   2        2.04        2.41      0.60 o
   0   4   2        3.73        3.51      0.27 o
   1   4   2       83.43       93.06      1.10 o
   2   4   2      269.97      288.67      2.77 o
   3   4   2       15.53       13.44      0.45 o
   4   4   2       18.32       20.07      0.57 o
   5   4   2       39.48       34.12      0.96 o
   6   4   2       41.24       43.96      1.05 o
   7   4   2        2.66        6.18      0.69 o
   8   4   2       22.37       21.72      1.06 o
   9   4   2        3.81        3.93      0.85 o
  10   4   2       92.25       95.80      6.17 o
  11   4   2       25.40       30.09      2.41 o
 -11   5   2       10.27       12.34      1.50 o
 -10   5   2       17.46       17.46      1.65 o
  -9   5   2       72.14       61.72      1.84 o
  -8   5   2        3.26        3.40      0.56 o
  -7   5   2        6.66        7.03      0.55 o
  -6   5   2        5.80        7.71      0.55 o
  -5   5   2      101.74      110.73      1.81 o
  -4   5   2        4.94        6.03      0.52 o
  -3   5   2      100.17      110.10      1.87 o
  -2   5   2       85.84       90.78      1.57 o
  -1   5   2      952.85      916.70      7.94 o
   0   5   2       73.11       62.00      1.10 o
   1   5   2       89.46       87.22      1.51 o
   2   5   2        3.62        4.18      0.45 o
   3   5   2      305.68      311.09      5.45 o
   4   5   2      111.04      110.56      2.09 o
   5   5   2        5.56        7.93      0.69 o
   6   5   2        2.07        1.82      0.78 o
   7   5   2       13.04       10.92      0.83 o
   8   5   2        0.47       -0.50      0.52 o
   9   5   2        0.97        0.45      0.64 o
  10   5   2        8.10        6.54      0.94 o
 -10   6   2        0.82        0.60      0.90 o
  -9   6   2        0.02        0.45      0.64 o
  -8   6   2       51.08       50.17      1.92 o
  -7   6   2      241.53      215.07      3.54 o
  -6   6   2       26.78       19.84      1.04 o
  -5   6   2      271.26      258.07      4.69 o
  -4   6   2      158.75      159.44      3.41 o
  -3   6   2      371.64      339.69      5.77 o
  -2   6   2       28.16       24.64      1.66 o
  -1   6   2       15.87       13.95      1.20 o
   0   6   2       51.97       51.05      4.06 o
   1   6   2      112.94      109.41      2.77 o
   2   6   2        3.67        3.30      0.75 o
   3   6   2        5.85        7.23      0.69 o
   4   6   2       71.35       62.18      2.52 o
   5   6   2        1.35        1.00      0.52 o
   6   6   2      110.82      114.08      3.99 o
   7   6   2       98.56       97.45      2.26 o
   8   6   2      140.33      142.75      3.51 o
   9   6   2       22.45       26.81      1.96 o
  -9   7   2       13.69       14.43      2.11 o
  -8   7   2       21.71       22.91      4.06 o
  -7   7   2       52.50       54.78      3.01 o
  -6   7   2       38.34       31.83      1.59 o
  -5   7   2        1.75        2.71      0.85 o
  -4   7   2       53.59       60.26      2.13 o
  -3   7   2        0.01       -0.30      0.64 o
  -2   7   2        7.86       10.73      1.06 o
  -1   7   2        1.68        0.75      0.85 o
   0   7   2      125.76      122.90      4.07 o
   1   7   2        8.34       10.83      1.06 o
   2   7   2       19.23       21.68      1.49 o
   3   7   2       51.07       54.65      3.01 o
   4   7   2        7.04        8.13      1.06 o
   5   7   2       11.77       11.51      1.05 o
   6   7   2       47.64       46.21      1.95 o
   7   7   2        5.15        2.86      0.85 o
  -7   8   2        7.82       10.23      1.81 o
  -6   8   2        0.00       -0.30      1.20 o
  -5   8   2      156.92      167.94      4.05 o
  -4   8   2        6.60        2.11      0.85 o
  -3   8   2      112.04      105.60      2.98 o
  -2   8   2        8.21        6.93      1.06 o
  -1   8   2        0.50        0.52      0.72 o
   0   8   2       12.00       10.23      1.06 o
   1   8   2       51.44       52.01      4.82 o
   2   8   2        4.71        3.77      0.85 o
   3   8   2       12.03       15.72      1.37 o
   4   8   2       29.12       38.63      2.11 o
   5   8   2       32.31       40.70      2.01 o
  -3   9   2        0.24        0.45      0.85 o
  -2   9   2        2.49        1.65      0.85 o
  -1   9   2       10.67       16.77      1.49 o
   0   9   2        5.73        9.54      1.28 o
   1   9   2       17.05       20.53      1.70 o
   2   9   2        0.18       -0.30      0.90 o
 -13   1   3       23.91       23.49      0.97 o
 -12   1   3       16.32       15.40      0.66 o
 -11   1   3      114.98      119.26      1.79 o
 -10   1   3       46.75       47.55      0.81 o
  -9   1   3        5.46        5.24      0.28 o
  -8   1   3        2.12        1.14      0.15 o
  -7   1   3      103.46       96.29      1.01 o
  -6   1   3        2.25        0.65      0.12 o
  -5   1   3      378.67      359.87      2.34 o
  -4   1   3        0.00       -0.14      0.14 o
  -3   1   3      261.37      227.86      1.48 o
  -2   1   3     2876.86     2764.00     18.14 o
  -1   1   3     2171.51     2055.46     12.98 o
   0   1   3     1573.99     1541.49      9.39 o
   1   1   3     3493.76     3538.79     21.62 o
   2   1   3        1.06        1.20      0.19 o
   3   1   3        0.22        0.60      0.13 o
   4   1   3       87.06       84.88      0.99 o
   5   1   3       23.36       21.48      0.47 o
   6   1   3       36.90       36.91      0.68 o
   7   1   3      135.70      141.13      1.83 o
   8   1   3       65.53       65.78      2.66 o
   9   1   3       28.64       26.59      1.04 o
  10   1   3       16.52       17.64      0.90 o
  11   1   3        9.06       10.57      1.06 o
 -13   2   3        5.33        6.67      0.85 o
 -12   2   3       26.16       27.18      0.88 o
 -11   2   3       66.60       65.32      1.27 o
 -10   2   3      509.53      496.15      4.99 o
  -9   2   3       18.46       25.98      0.57 o
  -8   2   3       48.40       39.45      0.64 o
  -7   2   3      658.82      646.49      5.12 o
  -6   2   3      352.21      379.61      3.11 o
  -5   2   3        5.28        6.05      0.25 o
  -4   2   3       58.96       58.98      0.62 o
  -3   2   3      341.39      340.06      2.37 o
  -2   2   3      120.03      123.93      0.98 o
  -1   2   3     1662.21     1486.37      9.81 o
   0   2   3       79.70       91.73      0.80 o
   1   2   3      435.08      407.92      2.94 o
   2   2   3     3513.17     3535.75     25.03 o
   3   2   3      103.63       85.37      1.06 o
   4   2   3     1322.34     1397.08     11.52 o
   5   2   3      101.45      105.19      1.46 o
   6   2   3       20.75       20.70      0.64 o
   7   2   3        5.96        7.57      0.55 o
   8   2   3       16.76       16.04      1.44 o
   9   2   3       11.26       14.05      0.87 o
  10   2   3      248.39      251.75      4.79 o
  11   2   3       37.09       40.03      2.41 o
 -13   3   3       18.98       25.20      1.37 o
 -12   3   3       58.68       71.88      2.56 o
 -11   3   3       10.60        9.88      0.98 o
 -10   3   3        1.03        1.81      0.45 o
  -9   3   3      191.97      193.37      2.34 o
  -8   3   3       41.91       46.29      0.78 o
  -7   3   3      451.02      430.72      4.47 o
  -6   3   3       45.20       38.16      0.61 o
  -5   3   3        2.13        0.75      0.13 o
  -4   3   3     2986.85     3267.97     24.32 o
  -3   3   3     6245.85     6404.83     54.19 o
  -2   3   3     4673.09     4659.61     38.14 o
  -1   3   3      198.09      207.46      2.09 o
   0   3   3     1737.76     1769.48     13.31 o
   1   3   3       20.17       22.19      0.54 o
   2   3   3      263.06      235.92      2.30 o
   3   3   3      324.94      357.35      2.88 o
   4   3   3        1.19        2.34      0.31 o
   5   3   3      187.83      170.52      2.10 o
   6   3   3      334.09      330.51      3.96 o
   7   3   3       11.90        9.76      0.69 o
   8   3   3       50.33       47.10      1.67 o
   9   3   3        0.07        2.63      0.56 o
  10   3   3      335.09      332.25      9.20 o
  11   3   3      148.57      161.44      5.12 o
 -12   4   3       39.77       48.29      1.80 o
 -11   4   3       41.74       41.31      1.81 o
 -10   4   3      559.16      565.36      9.07 o
  -9   4   3        4.10        4.30      0.97 o
  -8   4   3       28.98       26.82      0.94 o
  -7   4   3      173.77      174.85      2.01 o
  -6   4   3        0.93        0.99      0.23 o
  -5   4   3      451.11      463.43      4.10 o
  -4   4   3       33.47       35.39      0.71 o
  -3   4   3      232.52      257.42      2.78 o
  -2   4   3     1396.94     1428.18     11.85 o
  -1   4   3        4.51        4.31      0.28 o
   0   4   3      152.94      147.56      1.99 o
   1   4   3      912.50      874.41      6.90 o
   2   4   3      804.53      830.57      7.11 o
   3   4   3        0.15        0.86      0.23 o
   4   4   3     1007.62     1077.06     11.02 o
   5   4   3       77.50       77.86      1.74 o
   6   4   3       41.86       42.47      1.22 o
   7   4   3       14.68       13.40      0.87 o
   8   4   3        1.50        0.20      0.61 o
   9   4   3       76.63       71.45      2.23 o
  10   4   3      192.71      207.94      4.47 o
 -11   5   3       21.28       23.03      1.28 o
 -10   5   3        0.00        0.60      0.64 o
  -9   5   3      429.77      439.35      6.10 o
  -8   5   3        0.05       -0.13      0.46 o
  -7   5   3        4.71        4.08      0.48 o
  -6   5   3      167.26      161.99      2.30 o
  -5   5   3        0.74        1.02      0.40 o
  -4   5   3      186.37      183.41      2.23 o
  -3   5   3      494.46      520.33      5.24 o
  -2   5   3        0.34        0.23      0.30 o
  -1   5   3       58.29       47.64      0.88 o
   0   5   3        1.13        1.02      0.27 o
   1   5   3       75.60       62.53      1.44 o
   2   5   3       24.09       28.23      1.04 o
   3   5   3       43.64       52.76      1.39 o
   4   5   3      138.25      136.40      2.44 o
   5   5   3       30.59       31.18      1.15 o
   6   5   3        8.93        9.24      0.74 o
   7   5   3        5.24        3.36      0.56 o
   8   5   3        3.57        3.13      0.69 o
   9   5   3       76.42       78.28      2.55 o
 -10   6   3        0.01        0.90      0.90 o
  -9   6   3       60.96       75.17      2.34 o
  -8   6   3       21.15       23.73      1.15 o
  -7   6   3       14.36       14.98      0.92 o
  -6   6   3       38.23       50.48      5.12 o
  -5   6   3       20.98       25.75      2.11 o
  -4   6   3       64.39       57.56      5.87 o
  -3   6   3     1010.32      965.91     15.62 o
  -2   6   3      479.32      450.72      7.27 o
  -1   6   3       44.00       39.62      4.21 o
   0   6   3      112.15      131.79      2.98 o
   1   6   3       24.31       23.33      1.28 o
   2   6   3       14.96       13.67      3.01 o
   3   6   3       12.03       18.43      2.75 o
   4   6   3       18.40       15.25      1.25 o
   5   6   3       24.24       24.58      1.15 o
   6   6   3        0.38        2.91      0.69 o
   7   6   3        0.01        1.34      1.10 o
   8   6   3        0.98        2.86      0.85 o
  -9   7   3       78.14       74.95      2.44 o
  -8   7   3        1.90        1.50      0.90 o
  -7   7   3       56.29       46.35      2.71 o
  -6   7   3        0.66        2.41      1.20 o
  -5   7   3       24.63       22.89      1.49 o
  -4   7   3        4.02        4.53      0.85 o
  -3   7   3       78.98       77.17      2.71 o
  -2   7   3        0.01       -0.45      1.05 o
  -1   7   3      272.65      271.17      5.12 o
   0   7   3      327.79      338.79      6.08 o
   1   7   3      412.39      396.92      6.94 o
   2   7   3      167.84      160.00      3.62 o
   3   7   3       33.02       34.92      1.70 o
   4   7   3        0.07        0.30      0.52 o
   5   7   3        7.40        6.95      0.87 o
   6   7   3        9.27        8.40      0.97 o
   7   7   3        4.17        5.63      1.04 o
  -7   8   3       18.29       12.64      1.81 o
  -6   8   3       82.12       90.62      3.91 o
  -5   8   3       19.67       15.35      1.81 o
  -4   8   3        8.24        7.45      1.06 o
  -3   8   3      119.96      100.15      2.87 o
  -2   8   3        1.04       -0.43      0.90 o
  -1   8   3        1.10        0.77      0.72 o
   0   8   3        1.36        1.65      0.85 o
   1   8   3       34.85       31.15      1.70 o
   2   8   3        7.78        7.55      1.50 o
   3   8   3        2.36        0.15      0.85 o
   4   8   3        1.77        2.71      0.85 o
   5   8   3        3.83        5.11      1.06 o
  -3   9   3        5.66       14.59      1.49 o
  -2   9   3       24.00       31.52      1.80 o
  -1   9   3        2.57        4.67      1.06 o
   0   9   3       11.76       10.98      1.28 o
   1   9   3        1.95        0.04      1.81 o
 -14   0   4       50.74       48.16      2.71 o
 -13   0   4        5.87       12.34      1.50 o
 -12   0   4      120.05      116.47      2.53 o
 -11   0   4      588.20      569.20      7.18 o
 -10   0   4      848.58      792.86      9.67 o
  -9   0   4      115.12      113.34      1.85 o
  -8   0   4      212.77      160.63      1.91 o
  -7   0   4      641.36      635.06      6.40 o
  -6   0   4     1031.27     1073.05      9.37 o
  -5   0   4     2562.14     2431.46     21.27 o
  -4   0   4      604.17      616.94     11.61 o
  -2   0   4     3177.05     3115.40     30.40 o
  -1   0   4     1320.18     1301.58     12.80 o
   0   0   4    38518.76    42607.05   1040.64 o
   1   0   4    48877.44    55708.93    563.95 o
   2   0   4      939.22      996.84     11.73 o
   3   0   4      706.48      727.89     10.65 o
   4   0   4      589.32      544.85      7.21 o
   5   0   4        0.40        0.60      0.35 o
   6   0   4      131.99      133.64      2.77 o
   7   0   4      282.43      264.34      6.64 o
   8   0   4       20.53       16.51      1.35 o
   9   0   4      156.54      148.19      4.07 o
  10   0   4       30.78       31.45      1.49 o
  11   0   4        2.12        0.90      0.90 o
 -14   1   4       13.56       14.77      1.28 o
 -13   1   4       16.28       11.29      1.06 o
 -12   1   4       49.85       48.84      1.07 o
 -11   1   4      166.10      182.14      2.13 o
 -10   1   4        2.01        0.70      0.25 o
  -9   1   4        9.99        9.24      0.31 o
  -8   1   4        5.78        6.03      0.30 o
  -7   1   4      492.56      541.81      3.94 o
  -6   1   4      823.51      966.23      6.05 o
  -5   1   4      184.99      196.35      1.31 o
  -4   1   4     4104.28     3760.02     30.57 o
  -3   1   4       15.87       16.26      0.31 o
  -2   1   4     1587.56     1522.66     10.17 o
  -1   1   4     4830.65     4861.50     38.97 o
   0   1   4     4649.80     4766.44     34.78 o
   1   1   4       73.53       77.60      0.77 o
   2   1   4      939.86      991.58      8.27 o
   3   1   4      270.09      285.19      3.72 o
   4   1   4       41.85       47.88      1.30 o
   5   1   4      472.67      437.37      3.72 o
   6   1   4      480.78      504.60      5.02 o
   7   1   4       18.93       17.87      0.87 o
   8   1   4        3.23        2.43      0.52 o
   9   1   4      132.12      114.52      2.26 o
  10   1   4      119.19      116.05      2.43 o
  11   1   4       23.93       30.56      1.49 o
 -13   2   4       36.18       38.93      1.32 o
 -12   2   4       11.90       13.37      0.80 o
 -11   2   4       15.13       15.44      0.91 o
 -10   2   4     1097.82     1065.75      9.82 o
  -9   2   4       45.20       42.25      0.74 o
  -8   2   4       28.51       23.29      0.51 o
  -7   2   4      257.96      253.98      2.09 o
  -6   2   4        9.71       15.21      0.78 o
  -5   2   4      163.57      159.70      1.30 o
  -4   2   4     1072.16     1162.26      8.13 o
  -3   2   4     1612.45     1641.84     11.43 o
  -2   2   4       12.51       11.76      0.23 o
  -1   2   4      124.39      117.39      0.97 o
   0   2   4      790.37      755.43      5.18 o
   1   2   4      484.88      474.49      4.53 o
   2   2   4       32.03       45.90      0.74 o
   3   2   4      263.60      281.80      2.67 o
   4   2   4        3.07        9.87      0.35 o
   5   2   4      175.54      175.69      2.60 o
   6   2   4       59.67       54.78      1.16 o
   7   2   4        5.47        6.05      0.56 o
   8   2   4       14.23       12.71      0.87 o
   9   2   4       76.50       80.06      1.91 o
  10   2   4       57.73       57.96      2.13 o
  11   2   4       37.18       39.72      2.41 o
 -13   3   4        6.27        6.26      0.85 o
 -12   3   4       24.46       22.20      1.04 o
 -11   3   4       14.84       18.75      0.92 o
 -10   3   4      104.87      101.62      1.73 o
  -9   3   4       77.14       77.53      1.26 o
  -8   3   4       62.31       64.10      0.84 o
  -7   3   4      270.53      273.60      2.44 o
  -6   3   4       12.16       11.65      0.35 o
  -5   3   4      174.56      173.02      1.62 o
  -4   3   4       65.80       66.42      0.88 o
  -3   3   4       81.39       77.70      1.19 o
  -2   3   4      369.13      391.16      3.48 o
  -1   3   4      309.66      282.40      2.59 o
   0   3   4       51.81       52.98      0.70 o
   1   3   4      316.41      325.69      3.02 o
   2   3   4      323.82      314.98      2.96 o
   3   3   4      328.43      335.81      3.20 o
   4   3   4       16.27       24.62      0.57 o
   5   3   4       23.50       23.41      0.75 o
   6   3   4       37.00       35.11      1.09 o
   7   3   4       25.19       22.23      1.07 o
   8   3   4       19.36       18.66      1.04 o
   9   3   4       96.68       87.73      2.30 o
  10   3   4        2.26        4.83      0.85 o
 -13   4   4       21.32       25.28      1.81 o
 -12   4   4       39.82       40.48      1.70 o
 -11   4   4       14.58       17.64      1.16 o
 -10   4   4      179.55      202.87      3.30 o
  -9   4   4      280.55      279.22      4.01 o
  -8   4   4      394.32      396.01      5.56 o
  -7   4   4       41.96       36.54      0.76 o
  -6   4   4       78.94       75.59      0.97 o
  -5   4   4      184.84      193.69      1.90 o
  -4   4   4      465.16      447.40      4.07 o
  -3   4   4     3356.07     3450.02     38.77 o
  -2   4   4       46.80       56.88      0.99 o
  -1   4   4        0.39        3.25      0.53 o
   0   4   4       13.52       11.47      0.41 o
   1   4   4      266.78      255.73      2.38 o
   2   4   4      115.89      115.17      1.45 o
   3   4   4      115.03      114.70      2.09 o
   4   4   4       84.44       97.98      1.91 o
   5   4   4        9.69        9.76      0.69 o
   6   4   4      145.78      144.64      2.61 o
   7   4   4       36.15       39.16      1.32 o
   8   4   4        2.66        4.11      1.25 o
   9   4   4       47.93       49.27      1.92 o
  10   4   4        6.16        8.89      1.65 o
 -12   5   4        4.91        6.80      0.85 o
 -11   5   4       11.51        9.27      0.94 o
 -10   5   4       40.14       39.74      1.49 o
  -9   5   4        7.84        8.25      0.74 o
  -8   5   4        2.01        0.73      0.61 o
  -7   5   4      213.97      186.41      2.60 o
  -6   5   4        0.61        0.00      0.35 o
  -5   5   4        3.64        6.38      0.54 o
  -4   5   4        5.23        6.28      0.42 o
  -3   5   4       69.71       59.71      1.09 o
  -2   5   4       14.68       17.48      0.78 o
  -1   5   4       25.56       27.93      0.72 o
   0   5   4      276.86      264.56      3.77 o
   1   5   4      160.41      146.94      3.02 o
   2   5   4      170.93      164.35      2.72 o
   3   5   4       26.10       29.44      1.26 o
   4   5   4       26.31       27.79      1.04 o
   5   5   4       11.02        9.31      1.14 o
   6   5   4        5.11        3.55      0.69 o
   7   5   4        0.45       -0.30      0.52 o
   8   5   4        0.00        0.00      0.52 o
   9   5   4       19.37       18.82      4.06 o
 -11   6   4       30.53       29.19      2.11 o
 -10   6   4        0.43        0.30      0.64 o
  -9   6   4        3.34        4.63      0.69 o
  -8   6   4       28.27       31.38      1.27 o
  -7   6   4      165.90      151.11      3.41 o
  -6   6   4      170.46      167.85      2.84 o
  -5   6   4       24.12       23.93      1.28 o
  -4   6   4        1.82        0.00      0.64 o
  -3   6   4        0.69       -0.52      0.52 o
  -2   6   4        3.37        2.41      0.72 o
  -1   6   4      399.23      392.94     16.47 o
   0   6   4      503.48      491.72      7.91 o
   1   6   4     1840.53     1825.50     25.57 o
   2   6   4      222.05      229.98      3.66 o
   3   6   4      212.90      210.14      3.48 o
   4   6   4       42.25       38.87      2.07 o
   5   6   4       39.09       37.51      1.44 o
   6   6   4        2.11        2.71      0.69 o
   7   6   4       27.84       29.39      3.17 o
   8   6   4        2.18        3.31      0.85 o
  -9   7   4        4.70        4.81      1.20 o
  -8   7   4       52.36       49.06      2.71 o
  -7   7   4        8.80       12.34      1.50 o
  -6   7   4      171.83      156.98      5.12 o
  -5   7   4        6.66        6.63      0.85 o
  -4   7   4        4.91        7.30      0.94 o
  -3   7   4       77.51       80.46      2.41 o
  -2   7   4       25.74       23.88      1.37 o
  -1   7   4      172.39      180.29      3.92 o
   0   7   4      353.04      348.68     11.17 o
   1   7   4        8.34       11.14      1.06 o
   2   7   4       14.40       16.40      1.28 o
   3   7   4        0.75       -0.15      0.75 o
   4   7   4        3.47        4.16      0.72 o
   5   7   4        1.29        0.84      0.79 o
   6   7   4       21.05       23.05      1.39 o
  -7   8   4        4.10        2.11      1.20 o
  -6   8   4      107.04       93.95      3.91 o
  -5   8   4        2.64        2.11      1.20 o
  -4   8   4       37.91       35.39      1.81 o
  -3   8   4       67.73       68.39      3.76 o
  -2   8   4       41.97       36.42      1.70 o
  -1   8   4        4.62        4.11      0.85 o
   0   8   4        1.26        2.41      1.96 o
   1   8   4       32.16       31.78      1.70 o
   2   8   4        6.43       10.59      1.16 o
   3   8   4        9.73       12.40      1.28 o
   4   8   4       22.96       25.65      1.80 o
  -3   9   4        5.51        5.64      1.20 o
  -2   9   4       14.00       21.07      1.70 o
  -1   9   4        9.91       15.45      1.65 o
   0   9   4       15.25       16.77      1.49 o
 -14   1   5       12.67       13.30      1.06 o
 -13   1   5        1.02        0.36      0.50 o
 -12   1   5       12.51       11.60      0.69 o
 -11   1   5       10.92       12.41      0.48 o
 -10   1   5       52.12       53.63      0.86 o
  -9   1   5       15.85       17.15      0.42 o
  -8   1   5        0.14        0.73      0.11 o
  -7   1   5      299.68      334.95      2.30 o
  -6   1   5      230.72      268.00      1.98 o
  -5   1   5        0.27        0.12      0.13 o
  -4   1   5      984.19      973.13      7.69 o
  -3   1   5      183.86      150.46      1.20 o
  -2   1   5       94.41       83.51      0.72 o
  -1   1   5      414.55      416.64      3.30 o
   0   1   5      129.93      140.05      1.19 o
   1   1   5     2559.94     2581.31     20.14 o
   2   1   5      488.39      475.81      4.61 o
   3   1   5        0.28        0.34      0.17 o
   4   1   5        2.06        5.58      0.56 o
   5   1   5      138.03      121.74      1.81 o
   6   1   5        1.43        1.00      0.35 o
   7   1   5      103.17      101.19      2.02 o
   8   1   5       64.05       63.25      1.56 o
   9   1   5        8.96        8.16      0.74 o
  10   1   5        6.67        6.64      0.74 o
 -14   2   5        1.79        2.11      0.64 o
 -13   2   5       36.73       37.02      1.49 o
 -12   2   5       27.64       28.96      0.97 o
 -11   2   5      318.31      332.39      3.43 o
 -10   2   5      265.80      247.98      2.45 o
  -9   2   5      118.40      106.75      1.14 o
  -8   2   5       81.06       83.58      0.92 o
  -7   2   5        0.18        0.47      0.11 o
  -6   2   5      158.77      169.91      1.40 o
  -5   2   5      432.08      415.02      3.03 o
  -4   2   5        8.75       19.10      0.41 o
  -3   2   5       33.10       35.83      0.46 o
  -2   2   5      249.96      250.24      1.92 o
  -1   2   5      101.38      111.51      1.02 o
   0   2   5        8.67       10.72      0.29 o
   1   2   5     1453.74     1468.44     11.96 o
   2   2   5        5.86        5.82      0.27 o
   3   2   5     1045.99     1018.63      7.47 o
   4   2   5      310.09      304.43      3.15 o
   5   2   5      352.43      338.77      3.96 o
   6   2   5        2.26        1.20      0.35 o
   7   2   5        8.87        9.53      0.74 o
   8   2   5        0.88        0.40      0.61 o
   9   2   5       35.11       33.61      1.22 o
  10   2   5       16.10       21.82      1.49 o
 -13   3   5       48.31       59.11      1.60 o
 -12   3   5       33.24       33.34      1.09 o
 -11   3   5      237.78      228.24      3.47 o
 -10   3   5     1367.89     1380.69     14.34 o
  -9   3   5     1802.33     1819.08     13.98 o
  -8   3   5        5.83        7.96      0.43 o
  -7   3   5      102.65       87.15      1.33 o
  -6   3   5      875.62      815.42      6.37 o
  -5   3   5       41.46       42.89      0.61 o
  -4   3   5       63.26       62.08      0.81 o
  -3   3   5      121.34      125.04      1.35 o
  -2   3   5      233.38      231.52      2.22 o
  -1   3   5      796.19      761.75      6.42 o
   0   3   5      618.13      606.24      5.25 o
   1   3   5      229.51      223.31      2.24 o
   2   3   5        4.69        6.59      0.34 o
   3   3   5      137.92      156.39      1.99 o
   4   3   5       62.40       62.14      1.52 o
   5   3   5       49.43       54.21      1.39 o
   6   3   5        4.29        4.94      0.61 o
   7   3   5       46.63       35.60      1.22 o
   8   3   5       11.33       10.86      0.87 o
   9   3   5       20.76       21.46      1.94 o
  10   3   5       69.59       77.62      2.86 o
 -13   4   5        3.27        2.77      0.64 o
 -12   4   5       14.00       10.90      0.94 o
 -11   4   5        7.89        7.47      0.74 o
 -10   4   5      271.23      275.70      6.32 o
  -9   4   5      153.86      163.36      2.66 o
  -8   4   5       61.38       59.94      1.10 o
  -7   4   5       54.06       52.47      0.88 o
  -6   4   5        2.48        3.03      0.35 o
  -5   4   5      815.09      825.07      7.06 o
  -4   4   5      258.62      294.40      2.83 o
  -3   4   5        0.26        0.00      0.40 o
  -2   4   5      108.15       79.99      1.15 o
  -1   4   5      357.59      339.67      2.97 o
   0   4   5      152.19      165.40      1.80 o
   1   4   5       93.73       96.06      1.28 o
   2   4   5       70.74       60.36      0.98 o
   3   4   5      244.08      250.75      3.66 o
   4   4   5      467.97      450.49      5.94 o
   5   4   5      146.08      134.88      2.49 o
   6   4   5        0.01        0.17      0.44 o
   7   4   5       13.44       13.66      0.92 o
   8   4   5       40.32       44.81      2.33 o
   9   4   5        8.21        7.34      0.87 o
 -12   5   5       17.19       17.77      1.28 o
 -11   5   5        1.79        0.90      0.90 o
 -10   5   5        2.92        4.41      0.64 o
  -9   5   5      196.11      207.93      3.36 o
  -8   5   5      105.87      104.04      2.09 o
  -7   5   5      116.90      116.29      2.56 o
  -6   5   5       95.06       98.21      1.51 o
  -5   5   5      198.36      200.32      2.39 o
  -4   5   5       27.12       31.11      0.77 o
  -3   5   5        0.01        0.48      0.27 o
  -2   5   5        8.16        6.11      0.45 o
  -1   5   5       60.85       60.14      1.39 o
   0   5   5       69.95       64.00      1.24 o
   1   5   5      609.58      603.19      7.70 o
   2   5   5      637.45      607.22      7.70 o
   3   5   5       54.66       55.01      1.44 o
   4   5   5       15.33       17.46      1.04 o
   5   5   5        3.50        4.32      0.62 o
   6   5   5       59.85       63.52      1.74 o
   7   5   5       72.43       65.48      1.85 o
   8   5   5        2.38        2.07      1.50 o
 -11   6   5        0.69        1.50      1.05 o
 -10   6   5       11.36       12.70      1.06 o
  -9   6   5       11.69       11.86      0.92 o
  -8   6   5      102.01       92.73      2.44 o
  -7   6   5        0.48        0.60      0.64 o
  -6   6   5       60.72       57.27      1.44 o
  -5   6   5       61.73       62.84      1.56 o
  -4   6   5       99.97       97.28      5.42 o
  -3   6   5      464.24      458.85      7.37 o
  -2   6   5      231.42      235.48      4.37 o
  -1   6   5       18.78       16.76      1.16 o
   0   6   5        6.34        8.58      0.85 o
   1   6   5        3.76        4.98      0.69 o
   2   6   5        0.66        1.30      0.52 o
   3   6   5        8.73       10.17      1.36 o
   4   6   5       11.69       12.05      0.87 o
   5   6   5        2.33        1.30      0.52 o
   6   6   5       29.95       29.98      1.32 o
   7   6   5        1.59        2.41      0.69 o
  -9   7   5       21.13       20.16      2.11 o
  -8   7   5        8.76        9.63      1.50 o
  -7   7   5      134.29      115.96      4.22 o
  -6   7   5      155.70      150.03      5.12 o
  -5   7   5      105.56       86.89      2.44 o
  -4   7   5       26.10       24.81      1.81 o
  -3   7   5        2.24        1.55      0.75 o
  -2   7   5       16.99       18.23      1.37 o
  -1   7   5      193.87      188.45      3.94 o
   0   7   5       41.14       39.56      1.80 o
   1   7   5       18.07       19.32      3.31 o
   2   7   5        4.20        3.80      0.85 o
   3   7   5        2.28        3.53      0.69 o
   4   7   5        0.23       -0.60      0.71 o
   5   7   5       22.48       24.99      1.39 o
   6   7   5       31.79       35.47      1.56 o
  -7   8   5       19.08       21.06      2.11 o
  -6   8   5        0.03       -0.30      0.90 o
  -5   8   5       54.52       47.26      2.71 o
  -4   8   5        4.35        2.41      0.85 o
  -3   8   5       33.18       29.04      1.70 o
  -2   8   5      112.37      118.36      3.19 o
  -1   8   5        1.12        0.45      0.64 o
   0   8   5        0.28       -0.15      0.64 o
   1   8   5       25.29       25.88      1.70 o
   2   8   5       16.42       18.24      1.49 o
   3   8   5        6.13       11.28      1.28 o
   4   8   5        0.04        0.09      0.72 o
  -3   9   5        1.95        1.50      1.20 o
  -2   9   5        3.78        7.23      1.06 o
  -1   9   5        6.26        8.44      1.28 o
 -14   0   6        5.19        7.22      1.20 o
 -13   0   6       13.39        9.63      1.20 o
 -12   0   6      320.86      346.24      5.97 o
 -11   0   6      655.93      639.08      9.54 o
 -10   0   6      330.29      333.74      4.21 o
  -9   0   6      342.29      355.38      3.68 o
  -8   0   6       14.07       10.68      0.43 o
  -7   0   6      113.45      151.10      1.91 o
  -6   0   6    15490.55    14648.21    404.49 o
  -5   0   6       90.25      127.05      1.71 o
  -4   0   6     1100.47     1050.00     19.74 o
  -3   0   6     3695.51     3754.44     60.16 o
  -2   0   6     6969.28     6911.49    140.52 o
  -1   0   6       51.17       53.55      0.87 o
   0   0   6    14306.23    15604.42    155.91 o
   1   0   6     3027.84     3070.83     35.43 o
   2   0   6       24.42       34.43      0.87 o
   3   0   6      546.47      550.34      7.69 o
   4   0   6      298.14      297.25      4.18 o
   5   0   6      253.53      248.64      6.04 o
   6   0   6        6.00        9.03      1.20 o
   7   0   6      134.41      128.94      4.22 o
   8   0   6      199.41      187.92      3.84 o
   9   0   6      172.83      172.13      3.92 o
  10   0   6        9.92       12.82      3.01 o
 -14   1   6      104.84      114.59      2.87 o
 -13   1   6       39.17       38.53      1.49 o
 -12   1   6      205.05      179.12      2.90 o
 -11   1   6       74.65       75.98      1.14 o
 -10   1   6      132.33      126.55      1.48 o
  -9   1   6      488.05      501.11      4.34 o
  -8   1   6        0.62        0.77      0.23 o
  -7   1   6       15.75       18.22      0.34 o
  -6   1   6        0.12        0.71      0.17 o
  -5   1   6      471.99      512.41      4.10 o
  -4   1   6     1279.27     1297.63     10.27 o
  -3   1   6        8.09       10.44      0.24 o
  -2   1   6     1203.42     1183.90      9.63 o
  -1   1   6      404.41      402.21      3.49 o
   0   1   6     4648.73     4935.29     43.76 o
   1   1   6     1832.92     1820.34     16.24 o
   2   1   6       41.69       53.86      1.17 o
   3   1   6      211.82      203.12      2.31 o
   4   1   6       22.21       28.84      0.79 o
   5   1   6       54.69       50.48      1.22 o
   6   1   6       27.99       34.18      1.09 o
   7   1   6      317.20      288.30      4.18 o
   8   1   6       65.20       63.93      1.67 o
   9   1   6       30.94       30.53      1.88 o
  10   1   6       29.35       29.13      1.09 o
 -14   2   6        1.50        1.96      0.64 o
 -13   2   6        9.61        8.00      0.85 o
 -12   2   6      228.43      239.06      3.03 o
 -11   2   6        0.18        1.09      0.29 o
 -10   2   6       98.21      108.32      1.47 o
  -9   2   6        5.48        6.02      0.29 o
  -8   2   6      330.60      328.46      2.98 o
  -7   2   6       27.47       17.24      0.35 o
  -6   2   6     1417.98     1495.36     11.18 o
  -5   2   6      801.63      808.19      6.11 o
  -4   2   6       66.08       48.24      0.54 o
  -3   2   6        0.32        0.50      0.12 o
  -2   2   6      791.27      734.67      5.67 o
  -1   2   6       56.36       59.81      0.70 o
   0   2   6     1004.62     1029.61      8.49 o
   1   2   6      160.84      156.90      1.68 o
   2   2   6       52.16       56.32      0.82 o
   3   2   6       60.52       68.38      1.28 o
   4   2   6       65.15       71.55      1.31 o
   5   2   6      338.64      331.92      4.53 o
   6   2   6       34.81       28.29      1.07 o
   7   2   6       18.43       16.64      0.92 o
   8   2   6        9.52       11.18      0.87 o
   9   2   6       12.20       11.84      1.09 o
  10   2   6        3.05        2.86      0.85 o
 -14   3   6        0.00        1.50      0.90 o
 -13   3   6        0.08        0.06      0.50 o
 -12   3   6        0.16        1.59      0.44 o
 -11   3   6       41.33       43.75      1.05 o
 -10   3   6        0.20        0.40      0.39 o
  -9   3   6       72.61       69.87      1.06 o
  -8   3   6       62.49       64.32      0.84 o
  -7   3   6      228.44      221.68      2.02 o
  -6   3   6      262.78      278.03      2.41 o
  -5   3   6       38.98       35.89      0.60 o
  -4   3   6      250.02      264.35      2.46 o
  -3   3   6      557.88      543.95      4.72 o
  -2   3   6       34.91       37.52      0.57 o
  -1   3   6       37.18       34.69      0.97 o
   0   3   6       83.37      112.59      1.55 o
   1   3   6      222.63      213.96      2.40 o
   2   3   6       33.64       31.14      0.61 o
   3   3   6      247.44      256.01      3.66 o
   4   3   6      190.00      183.62      3.62 o
   5   3   6        0.46        0.79      0.38 o
   7   3   6       96.96       99.97      2.14 o
   8   3   6      151.58      153.16      2.96 o
   9   3   6        6.42       15.83      1.18 o
 -13   4   6        0.95       -0.45      0.64 o
 -12   4   6        7.87        9.44      0.81 o
 -11   4   6        8.19        7.92      0.69 o
 -10   4   6        3.08        3.11      0.47 o
  -9   4   6      324.82      326.65      3.56 o
  -8   4   6      159.45      170.77      2.12 o
  -7   4   6        6.48        9.61      0.39 o
  -6   4   6        9.91        9.99      0.40 o
  -5   4   6        9.78        6.61      0.45 o
  -4   4   6      158.79      173.85      1.86 o
  -3   4   6      245.85      268.36      2.62 o
  -2   4   6      598.88      663.55      6.37 o
  -1   4   6      146.32      141.56      1.51 o
   0   4   6      320.83      333.03      2.97 o
   1   4   6       23.21       29.58      0.65 o
   2   4   6      116.71      111.82      2.09 o
   3   4   6       34.55       39.22      1.30 o
   4   4   6        0.00        0.86      0.44 o
   5   4   6        7.41        8.47      0.69 o
   6   4   6        0.63        0.80      0.61 o
   7   4   6       95.05       92.34      2.09 o
   8   4   6        8.25        7.86      0.87 o
   9   4   6       19.08       17.72      1.15 o
 -12   5   6       55.40       71.03      2.13 o
 -11   5   6        1.29        1.81      0.90 o
 -10   5   6        1.50        2.26      0.64 o
  -9   5   6      330.09      306.97      3.92 o
  -8   5   6        6.84        6.53      1.50 o
  -7   5   6       60.53       56.01      2.13 o
  -6   5   6       17.94       20.26      0.64 o
  -5   5   6       11.78       13.21      0.56 o
  -4   5   6        9.19        8.19      0.47 o
  -3   5   6       91.48       87.68      1.37 o
  -2   5   6       47.67       47.90      1.22 o
  -1   5   6       26.30       26.32      0.96 o
   0   5   6      145.04      139.01      4.10 o
   1   5   6       46.47       45.41      1.32 o
   2   5   6      108.45      107.55      2.14 o
   3   5   6      273.46      272.24      4.45 o
   4   5   6       98.94       95.46      2.09 o
   5   5   6       32.47       36.20      1.27 o
   6   5   6        6.17        8.50      0.87 o
   7   5   6        3.79        4.02      0.81 o
   8   5   6       47.61       46.34      1.78 o
 -11   6   6        0.00       -0.45      0.64 o
 -10   6   6       17.66       17.92      1.28 o
  -9   6   6        1.93       12.64      1.50 o
  -8   6   6       43.64       40.03      1.59 o
  -7   6   6       47.36       39.70      2.56 o
  -6   6   6      135.84      122.43      3.92 o
  -5   6   6       43.41       33.35      1.15 o
  -4   6   6       12.52       10.43      0.94 o
  -3   6   6        4.35        2.41      1.81 o
  -2   6   6       61.61       67.83      2.71 o
  -1   6   6       38.42       39.64      4.51 o
   0   6   6       41.01       43.20      1.70 o
   1   6   6        1.69        1.77      0.91 o
   2   6   6       10.35        9.14      0.95 o
   3   6   6       16.99       25.66      1.19 o
   4   6   6       21.85       21.61      1.22 o
   5   6   6        5.67        5.19      0.74 o
   6   6   6        2.15        3.55      0.69 o
   7   6   6       62.90       67.17      2.02 o
 -10   7   6       60.04       52.98      2.71 o
  -9   7   6        5.52        3.31      1.20 o
  -8   7   6       24.22       19.26      1.81 o
  -7   7   6        9.93        7.52      1.50 o
  -6   7   6       12.01       12.04      1.50 o
  -5   7   6       36.22       27.69      2.11 o
  -4   7   6        9.11       10.27      1.06 o
  -3   7   6       37.30       42.14      2.56 o
  -2   7   6       18.98       21.36      1.37 o
  -1   7   6        0.22       -0.15      0.64 o
   0   7   6       34.88       37.72      2.86 o
   1   7   6       77.99       81.74      2.55 o
   2   7   6      106.57      104.31      2.46 o
   3   7   6       27.26       25.99      1.32 o
   4   7   6        3.03        1.20      0.69 o
   5   7   6       17.80       20.10      1.27 o
  -7   8   6       15.02       14.44      1.81 o
  -6   8   6        7.23        5.72      1.50 o
  -5   8   6       12.36       11.73      1.81 o
  -4   8   6        6.24        6.32      1.50 o
  -3   8   6        2.55        1.05      0.85 o
  -2   8   6        3.58        2.86      0.85 o
  -1   8   6       11.43        8.42      1.06 o
   0   8   6        0.94        0.90      0.85 o
   1   8   6        5.80        6.17      1.06 o
   2   8   6        4.78        5.75      1.96 o
   3   8   6        6.72        5.01      1.06 o
 -14   1   7       17.97       17.76      1.06 o
 -13   1   7        0.83        2.01      0.52 o
 -12   1   7      142.72      134.54      1.96 o
 -11   1   7        1.90        2.30      0.27 o
 -10   1   7      463.72      450.71      4.34 o
  -9   1   7      178.10      187.22      1.73 o
  -8   1   7       19.71       17.64      0.28 o
  -7   1   7      113.55      116.48      1.06 o
  -6   1   7       20.67       17.47      0.27 o
  -5   1   7       13.28       20.99      0.37 o
  -4   1   7      874.88      867.06      6.54 o
  -3   1   7        1.41        2.18      0.21 o
  -2   1   7       41.27       35.19      0.49 o
  -1   1   7      255.19      254.72      2.36 o
   0   1   7     1445.33     1533.51     12.59 o
   1   1   7      496.71      494.49      5.34 o
   2   1   7      470.78      478.41      4.32 o
   3   1   7       12.33        9.60      0.46 o
   4   1   7        0.84        1.83      0.43 o
   5   1   7        8.65       10.77      0.69 o
   6   1   7       18.11       15.63      0.87 o
   7   1   7       21.59       20.94      1.04 o
   8   1   7       17.21       15.90      1.04 o
   9   1   7       26.80       25.12      1.22 o
 -14   2   7        1.17        0.15      0.64 o
 -13   2   7        0.05        0.15      0.45 o
 -12   2   7      125.75      128.13      2.26 o
 -11   2   7       60.69       61.34      1.05 o
 -10   2   7      640.04      630.81      6.69 o
  -9   2   7     1168.58     1155.34      9.69 o
  -8   2   7       74.87       80.69      0.94 o
  -7   2   7       23.08       26.12      0.44 o
  -6   2   7     1414.73     1544.31     12.54 o
  -5   2   7     1096.29     1084.42      8.86 o
  -4   2   7      150.31      175.37      1.61 o
  -3   2   7      117.65      122.17      1.12 o
  -2   2   7       51.01       47.11      0.61 o
  -1   2   7      122.36      122.08      1.17 o
   0   2   7      518.92      472.38      4.14 o
   1   2   7        7.00        6.25      0.31 o
   2   2   7      156.12      155.75      1.63 o
   3   2   7      575.86      567.05      4.44 o
   4   2   7       47.89       48.13      1.27 o
   5   2   7      236.99      234.50      3.54 o
   6   2   7      105.14       97.20      2.09 o
   7   2   7       22.66       21.62      1.15 o
   8   2   7        2.24        2.94      0.62 o
   9   2   7        1.47        0.30      0.52 o
 -14   3   7        3.47        2.92      0.90 o
 -13   3   7       48.23       51.84      1.80 o
 -12   3   7       96.06       88.20      1.60 o
 -11   3   7      524.80      531.37      5.92 o
 -10   3   7        0.30        0.47      0.27 o
  -9   3   7      312.53      332.44      3.14 o
  -8   3   7        6.30        3.78      0.25 o
  -7   3   7        0.28        0.66      0.14 o
  -6   3   7       62.59       67.87      0.88 o
  -5   3   7      496.16      441.04      3.89 o
  -4   3   7      853.77      905.41      7.60 o
  -3   3   7     2602.03     2760.49     22.51 o
  -2   3   7     1660.48     1814.09     13.67 o
  -1   3   7     1076.98     1121.13      8.67 o
   0   3   7       28.10       26.17      0.76 o
   1   3   7     1164.64     1179.16      9.86 o
   2   3   7       75.09       76.06      1.12 o
   3   3   7        3.10        5.73      0.52 o
   4   3   7      117.19      121.55      2.26 o
   5   3   7       36.01       29.82      1.09 o
   6   3   7      210.62      203.45      3.36 o
   7   3   7       17.71       16.56      1.04 o
   8   3   7        2.27        1.93      0.62 o
   9   3   7        3.01        2.15      0.79 o
 -13   4   7       93.03      100.86      3.61 o
 -12   4   7       75.01       83.38      2.34 o
 -11   4   7        0.22        0.60      0.38 o
 -10   4   7      599.10      599.99      6.68 o
  -9   4   7      816.91      826.20      9.67 o
  -8   4   7        1.38        0.99      0.29 o
  -7   4   7       32.60       40.44      0.83 o
  -6   4   7       41.46       50.63      1.23 o
  -5   4   7      358.42      353.83      3.28 o
  -4   4   7      624.59      643.14      5.64 o
  -3   4   7      514.71      523.01      5.31 o
  -2   4   7       66.10       53.87      1.18 o
  -1   4   7       65.28       66.33      1.00 o
   0   4   7      373.13      382.66      4.11 o
   1   4   7       12.42       13.29      0.63 o
   2   4   7      221.17      225.44      3.42 o
   3   4   7      114.54      111.46      2.34 o
   4   4   7      177.33      168.89      2.96 o
   5   4   7      180.36      193.09      3.31 o
   6   4   7        2.80        3.87      0.69 o
   7   4   7        9.28        8.75      0.87 o
   8   4   7        0.08        0.10      0.52 o
 -12   5   7        2.25        1.81      0.90 o
 -11   5   7        0.59        0.84      0.50 o
 -10   5   7       29.83       25.94      1.09 o
  -9   5   7       16.85       20.24      0.92 o
  -8   5   7       38.79       34.98      1.15 o
  -7   5   7       95.30       83.46      1.98 o
  -6   5   7        3.86        2.54      0.33 o
  -5   5   7       79.40       74.35      1.24 o
  -4   5   7      129.65      128.27      1.75 o
  -3   5   7      114.06      127.25      2.14 o
  -2   5   7        0.01        0.20      0.35 o
  -1   5   7        9.55        8.79      0.69 o
   0   5   7       63.44       55.18      1.44 o
   1   5   7      102.67      101.71      2.09 o
   2   5   7       46.20       45.97      1.39 o
   3   5   7       68.61       63.81      1.67 o
   4   5   7        0.54        1.10      0.52 o
   5   5   7       17.35       17.25      1.09 o
   6   5   7      170.16      173.67      5.00 o
   7   5   7       12.90       14.41      1.04 o
 -11   6   7        2.46        2.11      0.64 o
 -10   6   7        5.46        6.56      0.85 o
  -9   6   7        7.79        8.01      1.20 o
  -8   6   7        1.72        1.96      0.64 o
  -7   6   7        9.85       11.73      0.94 o
  -6   6   7        0.57        0.90      0.64 o
  -5   6   7        4.01        1.91      0.52 o
  -4   6   7        9.41       10.12      1.50 o
  -3   6   7      155.54      148.47      3.20 o
  -2   6   7        0.64        0.30      0.50 o
  -1   6   7      217.27      213.14      4.15 o
   0   6   7      264.81      270.30      4.12 o
   1   6   7       10.31        9.51      0.89 o
   2   6   7       20.44       23.27      1.54 o
   3   6   7        0.34        0.10      0.52 o
   4   6   7      104.06      105.78      2.43 o
   5   6   7        1.26        1.56      0.69 o
   6   6   7        0.52        1.20      0.69 o
 -10   7   7        0.60        1.50      1.20 o
  -9   7   7        5.53        3.58      1.05 o
  -8   7   7        0.00        0.60      0.64 o
  -7   7   7       27.63       27.10      1.49 o
  -6   7   7       11.47       11.47      1.06 o
  -5   7   7       37.24       34.61      2.41 o
  -4   7   7       12.69       13.28      1.35 o
  -3   7   7       23.09       24.08      1.96 o
  -2   7   7        5.28        3.61      0.85 o
  -1   7   7       50.86       43.08      1.80 o
   0   7   7      402.86      414.75      9.66 o
   1   7   7      260.23      267.34      5.73 o
   2   7   7      112.09      117.77      2.61 o
   3   7   7        2.29        3.44      0.74 o
   4   7   7        2.90        2.31      0.69 o
   5   7   7       18.65       20.30      1.81 o
  -7   8   7        5.97       16.25      1.81 o
  -6   8   7        0.06       -0.30      0.90 o
  -5   8   7       11.83       11.13      1.81 o
  -4   8   7        0.00       -0.90      0.90 o
  -3   8   7       25.43       21.30      1.59 o
  -2   8   7        0.11       -0.09      0.72 o
  -1   8   7       25.14       31.44      2.11 o
   0   8   7        9.63       10.62      1.16 o
   1   8   7        5.99        7.87      1.06 o
   2   8   7        2.04        4.12      1.96 o
 -15   0   8       51.38       61.10      2.71 o
 -14   0   8       32.18       28.59      1.81 o
 -13   0   8      108.95       99.05      3.46 o
 -12   0   8       96.65       77.49      2.71 o
 -11   0   8        6.11        4.90      1.05 o
 -10   0   8       29.50       29.21      0.85 o
  -9   0   8       57.26       41.07      0.94 o
  -8   0   8      955.80     1055.08     15.08 o
  -6   0   8     6179.91     6585.64    123.09 o
  -4   0   8      155.55      181.58      2.20 o
  -3   0   8     1197.82     1283.83     14.73 o
  -2   0   8      911.10      969.22     11.35 o
  -1   0   8      632.69      633.51      7.60 o
   0   0   8      430.67      416.29      7.24 o
   1   0   8     6889.21     6967.39     96.89 o
   2   0   8     2313.19     2236.33     29.29 o
   3   0   8      623.69      604.86     12.73 o
   4   0   8      103.08       93.98      3.31 o
   5   0   8       20.64       21.06      1.50 o
   6   0   8       72.83       60.51      2.71 o
   7   0   8      262.07      233.10      6.33 o
   8   0   8       47.51       46.51      1.92 o
   9   0   8        0.01        0.00      0.64 o
 -15   1   8       15.80       20.16      1.28 o
 -14   1   8        3.09        3.47      0.64 o
 -13   1   8      108.05       96.01      1.85 o
 -12   1   8      509.87      504.94      5.67 o
 -11   1   8        9.07        8.82      0.45 o
 -10   1   8      155.18      161.54      1.99 o
  -9   1   8       29.22       33.87      0.63 o
  -8   1   8       18.76       21.24      0.39 o
  -7   1   8      325.67      284.78      3.48 o
  -6   1   8     1976.85     2036.04     29.28 o
  -5   1   8     3225.25     3395.49     47.06 o
  -4   1   8       20.74       16.63      0.34 o
  -3   1   8      183.95      165.26      1.56 o
  -2   1   8      117.27       88.05      0.98 o
  -1   1   8     6213.48     6752.82     55.30 o
   0   1   8     2683.72     2889.19     24.87 o
   1   1   8     1327.12     1302.74     11.88 o
   2   1   8       17.53       16.91      0.57 o
   3   1   8       49.80       49.07      1.49 o
   4   1   8       56.71       56.84      2.26 o
   5   1   8      247.64      227.11      8.14 o
   6   1   8      230.84      229.25      3.66 o
   7   1   8        1.52       -0.34      0.86 o
   8   1   8        8.24        8.83      0.87 o
   9   1   8       21.43       20.87      1.22 o
 -14   2   8       14.95       18.27      1.06 o
 -13   2   8       26.54       26.99      0.97 o
 -12   2   8       16.37       13.13      0.60 o
 -11   2   8       37.55       36.78      0.74 o
 -10   2   8      375.88      363.01      3.64 o
  -9   2   8        1.05        1.29      0.21 o
  -8   2   8      411.40      424.57      3.68 o
  -7   2   8       59.96       69.40      1.25 o
  -6   2   8       11.60       13.45      0.33 o
  -5   2   8       56.37       54.60      0.67 o
  -4   2   8      865.89      836.07      6.97 o
  -3   2   8      185.98      176.02      1.58 o
  -2   2   8     1564.28     1632.94     11.57 o
  -1   2   8       24.41       25.04      0.45 o
   0   2   8       15.95       20.63      0.47 o
   1   2   8       38.03       42.11      0.71 o
   2   2   8      195.00      200.67      2.03 o
   3   2   8      353.35      362.54      4.82 o
   4   2   8       16.61       14.56      0.87 o
   5   2   8        1.07        2.21      0.52 o
   6   2   8        5.42        6.50      0.75 o
   7   2   8       32.00       25.58      1.22 o
   8   2   8        9.32       10.62      0.94 o
   9   2   8        0.09        0.03      0.86 o
 -14   3   8        1.21        2.11      0.64 o
 -13   3   8       18.98       24.77      3.16 o
 -12   3   8       10.53        9.82      0.55 o
 -11   3   8        1.15        0.88      0.32 o
 -10   3   8      107.61      103.03      1.44 o
  -9   3   8       40.08       36.79      0.79 o
  -8   3   8       49.70       48.30      0.73 o
  -7   3   8      117.66      123.43      1.47 o
  -6   3   8       61.30       51.34      1.13 o
  -5   3   8      396.46      412.72      3.68 o
  -4   3   8      191.19      181.23      1.84 o
  -3   3   8       21.30       23.05      0.50 o
  -2   3   8        9.26        7.28      0.34 o
  -1   3   8      151.08      158.92      1.65 o
   0   3   8       86.46       81.46      1.12 o
   1   3   8       63.05       63.92      1.00 o
   2   3   8      138.59      131.31      2.26 o
   3   3   8        7.24        7.82      0.71 o
   4   3   8        6.27        9.26      1.12 o
   5   3   8       22.96       23.32      1.10 o
   6   3   8      183.06      179.81      3.13 o
   7   3   8        0.53        0.10      0.52 o
   8   3   8       29.96       30.29      1.32 o
 -13   4   8       17.58       17.85      1.16 o
 -12   4   8       14.27       13.85      0.74 o
 -11   4   8        4.02        4.80      0.42 o
 -10   4   8       97.31      101.12      1.69 o
  -9   4   8     1223.65     1224.65     12.77 o
  -8   4   8      340.51      352.76      4.14 o
  -7   4   8       41.13       44.92      0.85 o
  -6   4   8       47.20       51.07      0.91 o
  -5   4   8       78.02       81.22      1.10 o
  -4   4   8      195.32      192.21      2.02 o
  -3   4   8       19.78       25.84      0.61 o
  -2   4   8        0.83        1.64      0.23 o
  -1   4   8       41.66       40.72      0.79 o
   0   4   8        7.87        7.31      0.45 o
   1   4   8       40.89       36.80      1.09 o
   2   4   8       40.07       38.40      1.22 o
   3   4   8       88.16       79.92      1.79 o
   4   4   8        1.27        3.41      0.73 o
   5   4   8       86.22       86.44      2.09 o
   6   4   8       16.67       17.34      1.04 o
   7   4   8        0.00       -0.50      0.52 o
   8   4   8        1.85        2.34      1.96 o
 -12   5   8       34.99       35.39      1.49 o
 -11   5   8       21.54       24.66      1.63 o
 -10   5   8       29.83       25.74      1.09 o
  -9   5   8        7.52        8.52      0.60 o
  -8   5   8        1.81        2.21      0.44 o
  -7   5   8       37.39       33.61      1.16 o
  -6   5   8       42.56       37.18      0.97 o
  -5   5   8       82.55       84.62      1.31 o
  -4   5   8      103.47      106.86      1.89 o
  -3   5   8      125.48      118.95      3.89 o
  -2   5   8        1.41        1.00      0.38 o
  -1   5   8       11.09       10.90      0.87 o
   0   5   8      228.06      235.79      3.54 o
   1   5   8        2.00        2.89      0.52 o
   2   5   8      185.38      192.68      3.19 o
   3   5   8        0.28        1.10      0.52 o
   4   5   8        4.24        4.64      0.69 o
   5   5   8        0.06        1.23      0.56 o
   6   5   8       15.40       15.17      1.09 o
   7   5   8       10.40        9.39      1.69 o
 -11   6   8       10.26       11.29      1.06 o
 -10   6   8       43.85       46.01      2.26 o
  -9   6   8       21.62       17.63      1.16 o
  -8   6   8        9.22        7.57      0.85 o
  -7   6   8       28.83       20.24      1.16 o
  -6   6   8      105.13       96.06      2.86 o
  -5   6   8        1.76        1.50      0.52 o
  -4   6   8       19.94       22.89      1.56 o
  -3   6   8       20.54       14.67      1.06 o
  -2   6   8       37.02       30.74      1.37 o
  -1   6   8      105.68      104.79      3.76 o
   0   6   8       50.32       48.26      1.75 o
   1   6   8      655.41      656.78      8.44 o
   2   6   8      362.69      358.30      5.40 o
   3   6   8       62.04       56.57      1.67 o
   4   6   8       46.05       46.17      1.62 o
   5   6   8        1.78        2.21      0.69 o
   6   6   8        0.01       -0.44      0.67 o
 -10   7   8        1.08        0.75      0.64 o
  -9   7   8        0.67        0.15      0.64 o
  -8   7   8        0.70        0.45      0.64 o
  -7   7   8        4.20        6.54      0.94 o
  -6   7   8       46.73       38.70      1.70 o
  -5   7   8       85.27       87.92      3.61 o
  -4   7   8        0.45       -0.30      0.90 o
  -3   7   8        1.36        3.19      0.85 o
  -2   7   8       12.23       15.40      1.28 o
  -1   7   8       28.51       29.51      2.26 o
   0   7   8      125.01      124.96      3.30 o
   1   7   8       19.78       24.51      1.39 o
   2   7   8        0.68        1.20      1.13 o
   3   7   8        8.07        7.34      0.87 o
   4   7   8        0.39        0.27      0.62 o
  -7   8   8        0.26        0.90      0.90 o
  -6   8   8        0.49        0.60      0.90 o
  -5   8   8        0.01       -0.60      0.90 o
  -4   8   8        0.05        1.20      1.20 o
  -3   8   8        2.06        0.90      1.20 o
  -2   8   8        1.32        1.05      0.85 o
  -1   8   8       15.29       18.95      1.65 o
   0   8   8       29.61       36.02      2.71 o
   1   8   8        9.01       10.08      1.28 o
   2   8   8        0.01        0.15      1.05 o
 -15   1   9        0.28        0.00      0.60 o
 -14   1   9       34.55       35.13      1.04 o
 -13   1   9       25.51       24.82      0.75 o
 -12   1   9        0.84        0.90      0.30 o
 -11   1   9        1.16        1.97      0.30 o
 -10   1   9       84.71       89.27      1.24 o
  -9   1   9       36.87       33.67      0.70 o
  -8   1   9       17.61       15.24      0.50 o
  -7   1   9      319.40      354.95      5.34 o
  -6   1   9      288.37      303.85      4.70 o
  -5   1   9      504.99      523.52      4.30 o
  -4   1   9      247.30      235.18      2.09 o
  -3   1   9        5.25        6.26      0.25 o
  -2   1   9        4.76        2.51      0.25 o
  -1   1   9      774.68      804.98      6.83 o
   0   1   9       43.33       49.97      0.85 o
   1   1   9       32.62       36.26      0.87 o
   2   1   9       58.86       56.72      1.20 o
   3   1   9      269.57      252.59      4.48 o
   4   1   9       69.96       71.85      2.01 o
   5   1   9      109.00      110.21      4.07 o
   6   1   9       13.72       13.93      0.87 o
   7   1   9        1.25        0.00      0.52 o
   8   1   9       31.61       32.16      1.71 o
 -14   2   9        1.18        0.64      0.44 o
 -13   2   9       27.76       25.24      0.87 o
 -12   2   9       43.46       42.51      0.98 o
 -11   2   9       80.59       90.96      1.39 o
 -10   2   9        5.25        6.64      0.31 o
  -9   2   9       44.63       49.79      0.89 o
  -8   2   9        1.23        1.62      0.27 o
  -7   2   9       20.58       25.59      0.44 o
  -6   2   9      115.49      124.61      1.40 o
  -5   2   9      395.97      376.14      3.27 o
  -4   2   9      220.15      228.31      1.93 o
  -3   2   9        4.04        3.25      0.23 o
  -2   2   9     1568.27     1658.16     11.77 o
  -1   2   9       42.73       52.75      0.69 o
   0   2   9        3.26        1.22      0.23 o
   1   2   9      119.28      132.00      1.49 o
   2   2   9       36.67       37.44      1.66 o
   3   2   9      231.43      219.25      3.31 o
   4   2   9       87.61       80.00      1.79 o
   5   2   9       95.62       87.96      1.91 o
   6   2   9        1.08       -0.52      0.52 o
   7   2   9       15.60       15.69      1.04 o
   8   2   9        0.25       -0.40      0.52 o
 -14   3   9       38.54       38.67      1.49 o
 -13   3   9        3.36        5.49      0.62 o
 -12   3   9       69.79       69.34      1.50 o
 -11   3   9       12.06       11.62      0.44 o
 -10   3   9      489.21      505.84      4.96 o
  -9   3   9     2515.80     2471.33     22.23 o
  -8   3   9      352.78      358.61      3.62 o
  -7   3   9      326.13      325.97      3.29 o
  -6   3   9       26.32       43.68      0.74 o
  -5   3   9       41.06       35.70      0.70 o
  -4   3   9       12.39       15.47      0.49 o
  -3   3   9     1202.04     1230.51      9.43 o
  -2   3   9        0.08        0.66      0.19 o
  -1   3   9      515.47      545.35      4.52 o
   0   3   9       48.15       49.16      1.10 o
   1   3   9        1.48        1.74      0.32 o
   2   3   9       25.20       27.56      0.97 o
   3   3   9       45.93       49.84      1.81 o
   4   3   9      407.74      392.32      5.41 o
   5   3   9       38.03       39.69      2.26 o
   6   3   9      163.24      163.48      3.01 o
   7   3   9        0.26        0.70      0.52 o
   8   3   9        2.47        2.79      0.97 o
 -13   4   9        9.74       13.88      1.35 o
 -12   4   9       47.57       56.67      1.27 o
 -11   4   9        2.59        3.97      0.48 o
 -10   4   9       26.81       27.63      0.78 o
  -9   4   9       27.59       30.85      0.88 o
  -8   4   9      243.19      241.09      3.81 o
  -7   4   9        9.06       12.13      0.52 o
  -6   4   9        3.47        3.01      0.31 o
  -5   4   9       96.08       95.78      1.20 o
  -4   4   9        0.72        0.21      0.20 o
  -3   4   9       75.82       68.74      1.15 o
  -2   4   9      476.51      516.41      4.64 o
  -1   4   9       87.08       83.92      1.42 o
   0   4   9        1.08        1.13      0.30 o
   1   4   9       42.82       41.45      1.22 o
   2   4   9        0.05        0.00      0.35 o
   3   4   9       33.20       33.94      2.11 o
   4   4   9       77.13       74.61      2.33 o
   5   4   9       83.60       72.91      2.21 o
   6   4   9        8.90        8.33      0.87 o
   7   4   9        3.63        2.61      0.69 o
 -12   5   9       25.09       27.69      1.28 o
 -11   5   9       31.01       33.87      1.13 o
 -10   5   9       14.65       14.40      1.07 o
  -9   5   9      151.54      157.78      2.36 o
  -8   5   9        0.06       -0.19      0.32 o
  -7   5   9       48.91       43.24      1.82 o
  -6   5   9       10.94       10.02      0.62 o
  -5   5   9       25.53       27.34      0.74 o
  -4   5   9        3.39        2.29      0.35 o
  -3   5   9      132.16      120.10      2.14 o
  -2   5   9       12.97       12.46      0.96 o
  -1   5   9        9.33       12.18      1.31 o
   0   5   9        0.06       -0.26      0.38 o
   1   5   9        0.24       -0.17      0.44 o
   2   5   9      319.77      316.67      4.70 o
   3   5   9      172.40      176.33      3.49 o
   4   5   9       21.54       18.67      1.15 o
   5   5   9       29.43       27.64      1.27 o
   6   5   9        4.51        3.96      0.69 o
 -11   6   9        9.65       10.84      1.06 o
 -10   6   9        6.49        7.07      0.85 o
  -9   6   9        2.40        3.64      0.64 o
  -8   6   9       11.85        9.63      0.94 o
  -7   6   9        0.01       -0.42      0.50 o
  -6   6   9        6.73        6.56      0.85 o
  -5   6   9       16.65       11.30      0.94 o
  -4   6   9       13.88       12.08      0.74 o
  -3   6   9       19.41       21.81      1.20 o
  -2   6   9       45.52       46.38      1.70 o
  -1   6   9       14.53       16.39      1.50 o
   0   6   9       17.40       18.44      1.04 o
   1   6   9       38.25       40.74      1.44 o
   2   6   9        6.79        8.56      0.87 o
   3   6   9        0.12        1.40      0.69 o
   4   6   9        9.74       10.38      0.97 o
   5   6   9        1.37        0.70      0.69 o
 -10   7   9        8.45        8.00      1.06 o
  -9   7   9       10.92        6.67      0.85 o
  -8   7   9       16.55       15.83      1.16 o
  -7   7   9       30.47       24.50      1.37 o
  -6   7   9       39.18       33.45      1.59 o
  -5   7   9      170.45      152.76      5.12 o
  -4   7   9        2.74        1.20      1.20 o
  -3   7   9        0.98        1.35      0.64 o
  -2   7   9        9.19       11.23      1.65 o
  -1   7   9        1.64        1.03      0.72 o
   0   7   9       12.99       11.23      1.65 o
   1   7   9        3.70        4.93      0.87 o
   2   7   9       50.88       48.47      1.67 o
   3   7   9        3.66        7.70      0.87 o
  -7   8   9        2.01        3.01      1.20 o
  -6   8   9        5.62        5.11      1.50 o
  -5   8   9        2.82        3.01      1.20 o
  -4   8   9        3.31        3.91      1.20 o
  -3   8   9       16.02       12.64      1.81 o
  -2   8   9       16.55       17.50      1.49 o
  -1   8   9        9.34       12.20      1.28 o
   0   8   9        2.51        1.81      1.50 o
   1   8   9       27.07       27.12      3.01 o
 -15   0  10        6.01       11.73      1.20 o
 -14   0  10       36.37       38.34      2.11 o
 -13   0  10        0.90        1.65      0.43 o
 -12   0  10       28.16       34.76      1.06 o
 -11   0  10      200.24      193.56      3.20 o
 -10   0  10        1.62        1.67      0.21 o
  -9   0  10      591.86      632.78      9.21 o
  -6   0  10      382.99      424.20      6.20 o
  -5   0  10      953.21     1012.72     11.60 o
  -4   0  10      448.27      450.01      6.07 o
  -3   0  10     3435.44     3663.90     42.69 o
  -2   0  10        2.41        0.40      0.17 o
  -1   0  10      199.03      227.15      3.18 o
   0   0  10     1097.38     1063.71     14.42 o
   1   0  10     3123.67     3143.11     44.00 o
   2   0  10      102.16      107.23      3.31 o
   3   0  10        0.00        0.30      0.90 o
   4   0  10        1.68        2.11      0.90 o
   5   0  10        0.70        1.20      0.90 o
   6   0  10       14.59       15.04      1.50 o
   7   0  10        0.16        0.00      0.90 o
   8   0  10      115.92      121.56      3.30 o
 -15   1  10        0.05        0.72      0.50 o
 -14   1  10        0.04       -0.15      0.30 o
 -13   1  10      352.15      343.95      4.03 o
 -12   1  10      393.05      349.52      4.88 o
 -11   1  10        1.21        1.42      0.23 o
 -10   1  10        5.34        4.30      0.19 o
  -9   1  10       39.96       42.78      1.20 o
  -8   1  10      588.61      630.94      9.32 o
  -7   1  10      157.79      196.43      3.20 o
  -6   1  10       28.98       24.47      0.26 o
  -5   1  10      232.76      224.80      2.18 o
  -4   1  10     1329.05     1335.82     10.88 o
  -3   1  10      350.45      408.39      3.59 o
  -2   1  10        1.24        0.00      0.13 o
  -1   1  10       32.47       30.07      0.61 o
   0   1  10      421.14      425.32      3.94 o
   1   1  10      737.23      721.71      7.72 o
   2   1  10      219.18      227.31      4.15 o
   3   1  10     1186.36     1201.40     20.56 o
   4   1  10     1005.94      964.52     14.18 o
   5   1  10       89.35       93.22      2.55 o
   6   1  10        2.29        3.97      0.69 o
   7   1  10       24.61       20.01      1.22 o
   8   1  10       27.47       26.86      1.86 o
 -15   2  10        8.56        9.34      0.85 o
 -14   2  10        0.56        1.20      0.43 o
 -13   2  10       30.33       28.72      0.78 o
 -12   2  10        2.09        2.76      0.30 o
 -11   2  10       25.27       26.45      0.66 o
 -10   2  10      236.43      206.35      2.94 o
  -9   2  10      179.40      204.11      2.06 o
  -8   2  10       50.74       58.72      0.66 o
  -7   2  10        2.07        2.73      0.37 o
  -6   2  10        1.93        1.59      0.15 o
  -5   2  10       57.39       65.44      0.79 o
  -4   2  10        1.01        0.23      0.22 o
  -3   2  10      370.98      379.20      2.96 o
  -2   2  10        2.64        3.36      0.25 o
  -1   2  10       32.53       30.07      0.54 o
   0   2  10       96.80       97.39      1.29 o
   1   2  10        8.39       11.74      0.60 o
   2   2  10        0.25        0.20      0.35 o
   3   2  10        0.02       -0.23      0.38 o
   4   2  10       18.70       18.06      1.04 o
   5   2  10        6.02        6.12      0.69 o
   6   2  10        3.68        5.07      0.69 o
   7   2  10        1.72        1.15      0.77 o
 -14   3  10       20.64       19.05      0.92 o
 -13   3  10       26.08       31.51      1.01 o
 -12   3  10        0.09        0.40      0.35 o
 -11   3  10        4.29        3.62      0.43 o
 -10   3  10        5.38        4.99      0.53 o
  -9   3  10        3.01        4.21      0.36 o
  -8   3  10       36.46       40.29      0.72 o
  -7   3  10       21.25       22.14      0.52 o
  -6   3  10       78.64       71.98      1.35 o
  -5   3  10      377.42      380.02      3.44 o
  -4   3  10        1.03        0.77      0.20 o
  -3   3  10      851.63      858.39      6.74 o
  -2   3  10      151.57      154.42      1.71 o
  -1   3  10        3.87        4.05      0.31 o
   0   3  10      166.98      175.61      2.37 o
   1   3  10       10.65        9.88      0.84 o
   2   3  10       36.05       40.41      1.75 o
   3   3  10      214.07      209.44      4.81 o
   4   3  10        2.86        3.21      0.69 o
   5   3  10        8.49        7.63      0.87 o
   6   3  10       40.31       40.82      1.96 o
   7   3  10       13.40       16.12      1.15 o
 -13   4  10        1.64        1.44      0.50 o
 -12   4  10        0.70        1.63      0.44 o
 -11   4  10        9.77       10.49      0.91 o
 -10   4  10        0.32       -0.23      0.48 o
  -9   4  10       11.24       11.46      0.63 o
  -8   4  10       41.04       39.93      0.85 o
  -7   4  10       12.56       12.00      0.76 o
  -6   4  10      234.49      242.06      3.03 o
  -5   4  10        5.17        6.70      0.38 o
  -4   4  10        0.19        0.24      0.27 o
  -3   4  10      258.07      267.15      2.70 o
  -2   4  10      694.81      724.66      7.45 o
  -1   4  10       63.08       62.95      2.31 o
   0   4  10       91.17       91.23      1.85 o
   1   4  10       50.65       46.52      1.27 o
   2   4  10       12.43       12.05      0.87 o
   3   4  10       46.79       48.72      1.50 o
   4   4  10       14.88       16.86      1.04 o
   5   4  10       20.21       15.34      1.04 o
   6   4  10       24.24       28.51      1.32 o
 -13   5  10        7.98        5.72      1.20 o
 -12   5  10       64.70       77.84      2.31 o
 -11   5  10       61.51       65.69      1.62 o
 -10   5  10        5.26        6.58      0.55 o
  -9   5  10       59.05       54.98      1.19 o
  -8   5  10      105.76       97.50      1.65 o
  -7   5  10      144.58      136.02      2.66 o
  -6   5  10        0.00       -0.10      0.35 o
  -5   5  10       46.65       44.10      0.97 o
  -4   5  10       18.28       17.04      0.80 o
  -3   5  10      148.11      134.15      2.32 o
  -2   5  10        1.34        2.94      0.52 o
  -1   5  10        6.73        8.66      0.98 o
   0   5  10       12.99       13.94      0.87 o
   1   5  10      108.57      117.01      2.31 o
   2   5  10       14.17       12.08      1.05 o
   3   5  10        0.95        1.12      0.56 o
   4   5  10       55.74       55.10      1.74 o
   5   5  10        8.96        8.61      1.09 o
 -11   6  10        0.56        0.00      0.64 o
 -10   6  10        0.79        1.05      0.64 o
  -9   6  10       40.53       37.04      1.49 o
  -8   6  10       41.73       35.02      1.37 o
  -7   6  10       26.18       19.51      1.16 o
  -6   6  10      267.76      228.18      4.37 o
  -5   6  10      127.13      111.56      2.66 o
  -4   6  10       13.71       12.61      0.80 o
  -3   6  10        1.06        1.50      0.64 o
  -2   6  10        4.27        4.13      0.72 o
  -1   6  10       31.21       30.98      1.22 o
   0   6  10      102.60      105.21      2.31 o
   1   6  10      111.45      112.28      4.25 o
   2   6  10      102.72      100.70      2.31 o
   3   6  10        3.83        4.62      0.74 o
   4   6  10        0.11       -0.44      0.56 o
 -10   7  10       41.39       43.85      1.80 o
  -9   7  10       29.51       34.87      1.59 o
  -8   7  10        0.98        1.50      0.64 o
  -7   7  10        8.20        5.67      0.85 o
  -6   7  10        0.12        1.82      2.56 o
  -5   7  10        7.22        6.92      1.50 o
  -4   7  10       47.10       33.71      2.41 o
  -3   7  10        0.71        1.50      1.20 o
  -2   7  10        0.35       -0.45      0.64 o
  -1   7  10        1.38        2.26      0.85 o
   0   7  10       22.59       24.88      1.54 o
   1   7  10       58.98       59.84      1.91 o
   2   7  10       38.42       47.85      2.91 o
  -7   8  10        8.69       11.43      1.81 o
  -6   8  10       11.77        8.42      1.50 o
  -5   8  10       13.75       12.04      1.81 o
  -4   8  10        1.83        1.20      1.20 o
  -3   8  10        5.05        1.81      1.20 o
  -2   8  10        0.20       -0.90      0.90 o
  -1   8  10       10.04       10.14      1.28 o
   0   8  10       13.07       13.54      1.81 o
 -15   1  11        5.98        7.05      0.56 o
 -14   1  11        6.40        7.96      0.52 o
 -13   1  11        1.46        0.60      0.30 o
 -12   1  11       90.09       75.73      1.12 o
 -11   1  11        3.28        3.42      0.23 o
 -10   1  11        0.34        0.15      0.21 o
  -9   1  11       13.01       11.63      0.50 o
  -8   1  11      267.92      280.92      4.37 o
  -7   1  11        1.62       -0.15      0.21 o
  -6   1  11       80.98       73.10      0.77 o
  -5   1  11        0.08        0.58      0.33 o
  -4   1  11        2.52        3.71      0.25 o
  -3   1  11      152.87      148.39      1.57 o
  -2   1  11      113.54      115.68      1.32 o
  -1   1  11       17.08       13.65      0.46 o
   0   1  11      151.49      155.31      1.99 o
   1   1  11      812.31      785.28     11.49 o
   2   1  11       67.00       71.65      2.01 o
   3   1  11      194.86      195.67      3.84 o
   4   1  11       66.74       70.15      2.13 o
   5   1  11       17.66       16.73      1.04 o
   6   1  11        5.00        4.83      0.71 o
   7   1  11        3.26        3.64      0.69 o
 -15   2  11       55.39       59.68      2.53 o
 -14   2  11       11.76       11.76      0.74 o
 -13   2  11       10.49       12.43      0.78 o
 -12   2  11       97.10      104.79      1.70 o
 -11   2  11        1.06        1.58      0.30 o
 -10   2  11      102.72      110.33      1.58 o
  -9   2  11      769.79      741.14      7.73 o
  -8   2  11      206.56      212.45      2.12 o
  -7   2  11       15.93       14.59      0.40 o
  -6   2  11        1.79        0.53      0.15 o
  -5   2  11       65.09       63.84      0.81 o
  -4   2  11      102.41       87.51      0.91 o
  -3   2  11      151.71      139.18      1.33 o
  -2   2  11      100.59      106.85      1.39 o
  -1   2  11        3.09        3.79      0.31 o
   0   2  11      138.14      131.22      1.75 o
   1   2  11      207.27      193.47      4.24 o
   2   2  11       10.55       13.06      1.04 o
   3   2  11       92.88       86.13      1.91 o
   4   2  11        6.45        8.94      0.80 o
   5   2  11        1.83        0.70      0.52 o
   6   2  11        2.62        1.81      0.56 o
   7   2  11        1.47        2.71      0.69 o
 -14   3  11        0.69        0.04      0.38 o
 -13   3  11       89.09       93.17      1.79 o
 -12   3  11       20.38       16.31      0.63 o
 -11   3  11       49.89       45.45      0.96 o
 -10   3  11     1111.63     1086.88     10.02 o
  -9   3  11      594.10      621.08      5.92 o
  -8   3  11      407.91      390.75      5.74 o
  -7   3  11       14.40       14.60      0.44 o
  -6   3  11      128.14      126.94      1.55 o
  -5   3  11       22.29       22.81      0.64 o
  -4   3  11       43.94       38.94      0.63 o
  -3   3  11       55.92       57.66      0.90 o
  -2   3  11      330.51      350.38      3.34 o
  -1   3  11      373.48      387.74      4.05 o
   0   3  11        1.24        0.20      0.52 o
   1   3  11      210.35      203.22      3.19 o
   2   3  11      289.88      276.17      4.12 o
   3   3  11      162.83      174.66      3.07 o
   4   3  11      284.60      277.41      4.29 o
   5   3  11        2.74        2.26      0.74 o
   6   3  11       13.07       13.08      1.04 o
 -13   4  11        2.36        2.64      0.45 o
 -12   4  11        0.14        0.45      0.38 o
 -11   4  11       25.11       28.33      0.78 o
 -10   4  11        8.96       10.59      0.57 o
  -9   4  11      599.62      580.19      6.34 o
  -8   4  11      532.68      552.91      6.15 o
  -7   4  11       38.52       35.92      0.88 o
  -6   4  11        2.52        0.15      0.35 o
  -5   4  11      420.61      414.39      4.21 o
  -4   4  11        2.69        3.83      0.36 o
  -3   4  11        3.26        4.75      0.37 o
  -2   4  11        0.01        0.75      0.30 o
  -1   4  11       58.64       53.97      1.37 o
   0   4  11        0.12        0.10      0.35 o
   1   4  11        0.27        0.64      0.38 o
   2   4  11       18.89       13.66      0.87 o
   3   4  11        5.33        5.28      0.74 o
   4   4  11        1.74        0.30      0.52 o
   5   4  11        0.07        0.05      0.72 o
   6   4  11        7.43        7.44      0.87 o
 -13   5  11        0.48        0.15      0.64 o
 -12   5  11        2.19        4.21      0.72 o
 -11   5  11        4.42        3.87      0.48 o
 -10   5  11       38.09       40.66      1.04 o
  -9   5  11        3.70        5.29      0.53 o
  -8   5  11        6.48        7.45      0.65 o
  -7   5  11        0.39       -0.03      0.40 o
  -6   5  11       14.85       15.70      0.80 o
  -5   5  11        0.77        0.45      0.45 o
  -4   5  11      196.18      194.42      3.27 o
  -3   5  11      264.34      261.08      3.82 o
  -2   5  11        5.25        6.56      0.69 o
  -1   5  11        2.18        2.78      0.65 o
   0   5  11        2.43        2.24      0.52 o
   1   5  11      121.83      127.15      2.61 o
   2   5  11        0.76       -0.10      0.52 o
   3   5  11      173.69      176.89      3.30 o
   4   5  11        6.73        6.68      0.86 o
   5   5  11        2.13        2.79      0.97 o
 -11   6  11        5.77        4.98      0.90 o
 -10   6  11        2.44        2.26      0.64 o
  -9   6  11        1.26       -0.12      0.60 o
  -8   6  11       25.31       23.86      1.16 o
  -7   6  11       34.84       33.22      3.31 o
  -6   6  11        6.09        6.85      0.85 o
  -5   6  11       83.69       76.99      2.23 o
  -4   6  11       27.38       31.58      1.37 o
  -3   6  11        8.45        8.01      0.94 o
  -2   6  11       22.38       25.75      1.37 o
  -1   6  11       12.55       14.58      0.92 o
   0   6  11       44.12       43.50      1.50 o
   1   6  11       22.03       27.02      2.07 o
   2   6  11        0.53        2.31      0.69 o
   3   6  11       49.15       52.22      1.81 o
  -9   7  11       11.17       15.30      1.16 o
  -8   7  11       14.83       13.67      1.16 o
  -7   7  11       14.42       14.60      1.96 o
  -6   7  11        4.31       10.83      1.50 o
  -5   7  11        0.02       -0.90      0.90 o
  -4   7  11      100.33       97.86      3.91 o
  -3   7  11       95.06       91.23      3.91 o
  -2   7  11        2.12        1.81      0.85 o
  -1   7  11       46.41       48.61      3.46 o
   0   7  11       28.59       29.36      1.39 o
   1   7  11       79.42       81.38      2.14 o
   2   7  11       56.59       59.25      3.91 o
  -6   8  11        1.04       -0.90      0.90 o
  -5   8  11       38.21       30.09      2.41 o
  -4   8  11        0.58        0.30      1.20 o
  -3   8  11        0.55        1.50      1.20 o
 -14   0  12       29.48       32.21      1.06 o
 -13   0  12       30.90       28.04      1.20 o
 -12   0  12      248.98      193.79      3.20 o
 -11   0  12       53.52       54.65      1.06 o
 -10   0  12        0.60        0.15      0.21 o
  -8   0  12       75.07       69.01      1.16 o
  -7   0  12       40.42       55.69      1.06 o
  -6   0  12     3014.46     3247.56     46.74 o
  -5   0  12     1762.48     1784.99     20.46 o
  -4   0  12      134.61      131.91      2.32 o
  -3   0  12      420.48      392.35      4.99 o
  -2   0  12      477.62      474.81     12.66 o
  -1   0  12       85.57       93.68      1.79 o
   0   0  12      129.94      171.61      3.39 o
   1   0  12        0.96        0.00      0.90 o
   2   0  12      542.75      498.54     11.19 o
   3   0  12      224.91      243.31      6.33 o
   4   0  12       63.25       49.37      2.41 o
   5   0  12       18.75       19.26      1.81 o
   6   0  12        0.85        4.21      1.20 o
   7   0  12        3.31        5.42      1.50 o
 -15   1  12       12.20       16.19      0.60 o
 -14   1  12        1.39        1.99      0.30 o
 -13   1  12       12.08        9.79      0.45 o
 -12   1  12        4.35        3.16      0.30 o
 -11   1  12      100.05       91.72      1.37 o
 -10   1  12        0.08        0.60      0.30 o
  -9   1  12       95.80       88.86      1.70 o
  -8   1  12       81.97       80.24      1.59 o
  -7   1  12      145.35      147.14      1.56 o
  -6   1  12        5.37        6.89      0.27 o
  -5   1  12        1.23        1.98      0.22 o
  -4   1  12      261.61      280.11      2.60 o
  -3   1  12       18.82       23.10      0.51 o
  -2   1  12       14.07        9.57      0.37 o
  -1   1  12      514.26      519.68      5.73 o
   0   1  12       34.61       30.40      0.97 o
   1   1  12     2147.72     2025.09     27.85 o
   2   1  12      125.69      132.40      2.98 o
   3   1  12        4.97        4.07      0.64 o
   4   1  12       53.48       49.36      1.96 o
   5   1  12        0.13        0.10      0.52 o
   6   1  12        1.74        2.11      0.62 o
 -15   2  12        7.86        7.61      0.62 o
 -14   2  12        1.43        1.30      0.35 o
 -13   2  12       20.22       19.03      0.65 o
 -12   2  12        3.19        1.10      0.23 o
 -11   2  12       38.80       33.14      0.66 o
 -10   2  12       24.23       27.16      0.65 o
  -9   2  12       64.10       52.53      0.84 o
  -8   2  12      182.91      177.90      1.81 o
  -7   2  12       11.98       11.53      0.54 o
  -6   2  12      560.88      584.36      5.55 o
  -5   2  12        6.77        8.93      0.28 o
  -4   2  12        5.77        7.72      0.30 o
  -3   2  12        4.31        3.47      0.27 o
  -2   2  12       19.60       19.77      0.51 o
  -1   2  12       34.88       38.65      0.83 o
   0   2  12       28.14       24.25      0.88 o
   1   2  12       85.04       76.63      1.74 o
   2   2  12      108.61      103.78      2.09 o
   3   2  12        1.60        1.40      0.52 o
   4   2  12        1.76        0.63      0.86 o
   5   2  12       60.38       59.36      1.74 o
   6   2  12       21.55       26.82      1.90 o
 -14   3  12        5.23        7.71      0.62 o
 -13   3  12        0.85        1.67      0.46 o
 -12   3  12       15.71       24.42      0.69 o
 -11   3  12        5.88        7.27      0.41 o
 -10   3  12       45.89       40.91      0.75 o
  -9   3  12        5.16        6.89      0.44 o
  -8   3  12      308.14      305.19      3.15 o
  -7   3  12       16.69       18.18      0.52 o
  -6   3  12      196.04      202.43      2.33 o
  -5   3  12      179.16      173.11      2.07 o
  -4   3  12      397.25      416.40      3.51 o
  -2   3  12       38.09       38.29      0.90 o
  -1   3  12       17.41       17.05      0.66 o
   1   3  12      143.66      149.58      2.66 o
   2   3  12      258.26      257.84      4.69 o
   3   3  12        6.03        6.88      0.74 o
   4   3  12       83.75       89.60      2.14 o
   5   3  12        1.48        1.91      0.69 o
   6   3  12        1.33        4.53      0.69 o
 -13   4  12        4.54        5.56      0.67 o
 -12   4  12       10.38        9.30      0.65 o
 -11   4  12        0.51        0.71      0.38 o
 -10   4  12       92.01       93.04      1.52 o
  -9   4  12      799.36      806.58      8.59 o
  -8   4  12      391.74      387.96      4.52 o
  -7   4  12        8.46        9.30      0.51 o
  -6   4  12      142.79      144.78      2.10 o
  -5   4  12       19.97       18.06      0.70 o
  -4   4  12       30.16       34.37      0.79 o
  -3   4  12       12.41       15.15      0.61 o
  -2   4  12       23.12       25.77      0.82 o
  -1   4  12        0.74        0.82      0.44 o
   0   4  12       78.94       82.19      2.77 o
   1   4  12        5.42        5.29      0.69 o
   2   4  12       85.49       88.95      2.09 o
   3   4  12      124.04      120.91      2.55 o
   4   4  12       22.49       25.27      1.28 o
   5   4  12        0.18        0.93      0.62 o
 -12   5  12        3.33        2.96      0.90 o
 -11   5  12       39.39       43.59      1.11 o
 -10   5  12        4.86        4.91      0.48 o
  -9   5  12        2.89        1.56      0.35 o
  -8   5  12        9.07       10.25      0.63 o
  -7   5  12       59.74       61.39      1.34 o
  -6   5  12       31.79       34.49      1.37 o
  -5   5  12       37.07       38.86      1.37 o
  -4   5  12      185.10      178.92      3.73 o
  -3   5  12       10.82       12.55      0.75 o
  -2   5  12       56.37       60.08      1.50 o
  -1   5  12       36.93       36.48      2.00 o
   0   5  12        4.13        3.12      0.68 o
   1   5  12       29.99       32.39      1.32 o
   2   5  12       51.03       54.77      1.74 o
   3   5  12        6.97        7.58      0.87 o
   4   5  12       43.31       43.55      1.62 o
 -11   6  12        1.81        3.13      0.72 o
 -10   6  12       17.07       16.90      1.06 o
  -9   6  12       42.18       41.07      1.59 o
  -8   6  12        7.27        8.77      1.05 o
  -7   6  12        2.68        1.96      1.50 o
  -6   6  12       48.78       44.74      1.59 o
  -5   6  12       45.27       43.25      1.70 o
  -4   6  12       24.60       22.03      1.37 o
  -3   6  12        0.81       -0.30      0.90 o
  -2   6  12       71.81       77.27      1.96 o
  -1   6  12       39.95       40.62      1.44 o
   0   6  12       44.50       45.06      1.56 o
   1   6  12      103.74      110.80      4.55 o
   2   6  12      212.77      222.29      3.94 o
   3   6  12       35.81       37.91      1.56 o
  -9   7  12        5.70        5.19      1.05 o
  -8   7  12        1.00        0.95      0.75 o
  -7   7  12       46.74       46.32      1.80 o
  -6   7  12        0.08       -0.30      0.64 o
  -5   7  12        8.37        4.81      1.20 o
  -4   7  12       33.53       33.10      2.41 o
  -3   7  12       62.82       65.32      3.31 o
  -2   7  12       24.62       24.68      2.41 o
  -1   7  12       70.46       73.57      3.01 o
   0   7  12        4.50        5.34      0.87 o
   1   7  12       68.80       68.92      2.02 o
 -15   1  13        0.00        0.08      0.30 o
 -14   1  13        8.61        7.70      0.45 o
 -13   1  13       24.41       21.70      0.53 o
 -12   1  13       11.43       12.78      0.35 o
 -11   1  13       36.49       32.98      0.94 o
 -10   1  13      161.98      176.14      2.98 o
  -9   1  13       37.61       29.65      0.85 o
  -8   1  13        1.93        1.94      0.17 o
  -7   1  13      108.03      109.42      1.42 o
  -6   1  13      180.87      194.40      2.04 o
  -5   1  13       75.19       88.49      1.03 o
  -4   1  13      211.79      205.47      2.27 o
  -3   1  13        7.11       12.14      0.42 o
  -2   1  13       27.58       29.21      0.63 o
  -1   1  13       49.86       47.05      1.10 o
   0   1  13       26.06       27.81      1.16 o
   1   1  13        0.74        1.35      0.64 o
   2   1  13        3.14       12.61      6.02 o
   3   1  13       43.76       39.00      1.59 o
   4   1  13        0.11        0.15      0.64 o
   5   1  13        2.12        1.00      0.52 o
   6   1  13        4.18        4.04      0.81 o
 -15   2  13        9.38       14.56      0.74 o
 -14   2  13       16.45       14.52      0.65 o
 -13   2  13        7.23        5.40      0.35 o
 -12   2  13      110.82      102.20      1.40 o
 -11   2  13      115.25      119.12      1.65 o
 -10   2  13        0.82        1.19      0.39 o
  -9   2  13       92.16       89.12      1.18 o
  -8   2  13        0.09        0.11      0.17 o
  -7   2  13      104.72       93.83      1.14 o
  -6   2  13      138.98      129.37      1.55 o
  -5   2  13      133.67      132.45      1.55 o
  -4   2  13       15.85       15.30      0.41 o
  -3   2  13       13.85       12.69      0.43 o
  -2   2  13       81.11       83.54      1.28 o
  -1   2  13       87.09       91.70      1.54 o
   0   2  13       59.48       60.81      1.44 o
   1   2  13        1.68        0.60      0.52 o
   2   2  13       28.82       25.40      1.04 o
   3   2  13       16.70       15.61      0.97 o
   4   2  13       64.54       72.37      1.91 o
   5   2  13       60.28       61.64      1.74 o
 -14   3  13        0.00       -0.08      0.38 o
 -13   3  13       40.52       42.48      0.93 o
 -12   3  13       27.22       27.96      0.78 o
 -11   3  13      103.90       98.61      2.00 o
 -10   3  13      164.62      161.18      2.70 o
  -9   3  13      538.60      526.85     11.73 o
  -8   3  13      940.04      945.20     10.35 o
  -7   3  13        0.20        0.36      0.28 o
  -6   3  13      306.21      319.35      3.37 o
  -5   3  13      155.34      157.45      1.60 o
  -4   3  13      274.26      254.56      2.53 o
  -3   3  13      395.62      409.05      4.28 o
  -2   3  13      550.10      563.79      5.59 o
  -1   3  13       17.85       18.57      0.87 o
   0   3  13      209.02      204.29      3.25 o
   1   3  13        0.43        0.80      0.52 o
   2   3  13        0.64        1.30      0.52 o
   3   3  13        5.16        5.36      0.77 o
   4   3  13       67.10       69.44      1.91 o
   5   3  13       11.53       15.37      1.13 o
 -13   4  13       59.77       62.61      3.41 o
 -12   4  13       37.89       37.55      1.01 o
 -11   4  13       63.98       71.90      1.54 o
 -10   4  13        0.18        0.30      0.32 o
  -9   4  13      220.34      222.98      2.85 o
  -8   4  13      112.00      101.65      1.65 o
  -7   4  13      129.42      121.21      3.22 o
  -6   4  13      175.21      173.49      2.88 o
  -5   4  13       71.23       70.90      1.35 o
  -4   4  13       19.44       18.59      0.70 o
  -3   4  13       15.95       16.53      0.74 o
  -2   4  13       13.16       12.26      0.80 o
  -1   4  13      168.91      172.53      2.90 o
   0   4  13       99.37      106.84      3.14 o
   1   4  13       20.75       24.52      1.09 o
   2   4  13        1.27        2.01      0.69 o
   3   4  13        4.36        4.79      1.14 o
   4   4  13       52.56       55.54      1.74 o
 -12   5  13       13.11       16.34      0.83 o
 -11   5  13        5.89        5.50      0.56 o
 -10   5  13        9.79        8.82      0.63 o
  -9   5  13        2.06        2.26      0.45 o
  -8   5  13       32.54       31.53      0.93 o
  -7   5  13       14.79       15.93      0.83 o
  -6   5  13      197.98      192.85      3.73 o
  -5   5  13       34.24       39.90      1.59 o
  -4   5  13      305.83      302.73      5.73 o
  -3   5  13      146.93      142.66      2.18 o
  -2   5  13       27.68       30.09      1.56 o
  -1   5  13       85.97       86.65      3.07 o
   0   5  13      116.71      123.16      3.33 o
   1   5  13       36.48       37.64      1.44 o
   2   5  13       87.98       87.39      2.20 o
   3   5  13        1.32        0.70      0.69 o
 -11   6  13        0.07        0.90      1.50 o
 -10   6  13        2.10        2.41      0.64 o
  -9   6  13        4.17        3.84      0.90 o
  -8   6  13       70.15       66.52      2.26 o
  -7   6  13        0.05        0.30      0.50 o
  -6   6  13       87.96       88.31      2.44 o
  -5   6  13      125.71      120.51      3.76 o
  -4   6  13        4.24        4.23      0.85 o
  -3   6  13       20.74       26.78      2.11 o
  -2   6  13       46.56       48.44      2.86 o
  -1   6  13       20.10       18.14      1.09 o
   0   6  13       99.92      111.89      2.49 o
   1   6  13       10.66       15.52      1.22 o
   2   6  13        4.67        5.62      0.87 o
  -9   7  13       24.21       26.73      1.66 o
  -8   7  13        2.60        1.81      0.64 o
  -7   7  13        5.77        3.70      0.75 o
  -6   7  13        0.03        0.30      0.90 o
  -5   7  13       86.59       77.68      3.61 o
  -4   7  13        0.01        1.20      1.20 o
  -3   7  13       46.64       52.37      3.01 o
  -2   7  13       26.01       21.67      2.41 o
  -1   7  13       20.46       24.51      1.81 o
 -15   0  14        2.61        6.17      0.64 o
 -14   0  14       39.25       37.92      1.06 o
 -13   0  14       50.11       50.27      1.06 o
 -12   0  14      273.53      225.63      3.51 o
 -11   0  14       27.29       21.37      0.64 o
 -10   0  14       91.02       84.24      1.22 o
  -9   0  14       60.11       65.18      1.28 o
  -8   0  14        9.31        7.53      0.43 o
  -7   0  14      368.66      406.11      6.30 o
  -6   0  14      161.90      164.25      2.30 o
  -5   0  14      390.55      399.67      5.04 o
  -4   0  14      288.68      286.56      3.88 o
  -3   0  14       64.94       59.01      1.56 o
  -2   0  14       19.47       23.03      2.56 o
  -1   0  14        9.30       16.31      0.94 o
   1   0  14     1397.33     1237.36     25.00 o
   2   0  14      424.52      395.33      9.36 o
   3   0  14       13.77       17.15      1.81 o
   4   0  14        2.85        2.11      0.90 o
   5   0  14        8.27       11.43      1.81 o
 -15   1  14        6.13        8.42      0.45 o
 -14   1  14        3.15        3.86      0.32 o
 -13   1  14       59.60       61.27      0.97 o
 -12   1  14      230.38      208.12      6.18 o
 -11   1  14       77.19       66.69      1.49 o
 -10   1  14       27.01       24.08      0.72 o
  -9   1  14      459.64      441.17      4.64 o
  -8   1  14       25.86       19.71      0.47 o
  -7   1  14      959.22      977.92      8.95 o
  -6   1  14     1931.13     1926.51     15.65 o
  -5   1  14       11.15       11.52      0.38 o
  -4   1  14       25.46       24.66      0.56 o
  -3   1  14      175.95      185.22      2.02 o
  -2   1  14        2.71        2.43      0.32 o
  -1   1  14        1.21        1.47      0.38 o
   0   1  14      157.50      134.45      5.27 o
   1   1  14        4.57        1.50      0.90 o
   2   1  14       22.47       29.05      1.49 o
   3   1  14       74.97       64.45      2.13 o
   4   1  14        5.63        5.37      0.85 o
   5   1  14       22.84       23.53      1.29 o
 -15   2  14        3.94        4.07      0.46 o
 -14   2  14       21.50       24.48      0.66 o
 -13   2  14       12.17        8.52      0.35 o
 -12   2  14       56.58       52.26      0.87 o
 -11   2  14        0.11        0.00      0.60 o
 -10   2  14      143.40      146.27      1.79 o
  -9   2  14      189.14      188.72      2.25 o
  -8   2  14      248.71      239.42      2.43 o
  -7   2  14        4.98        3.54      0.43 o
  -6   2  14       43.73       43.98      0.86 o
  -5   2  14      158.03      153.40      1.45 o
  -4   2  14      112.63      112.06      1.19 o
  -3   2  14       15.05       15.19      0.51 o
  -2   2  14       28.25       36.63      1.00 o
  -1   2  14      148.87      153.91      2.61 o
   0   2  14       14.60       12.42      0.90 o
   1   2  14      104.30      106.23      2.20 o
   2   2  14        2.01        2.16      0.56 o
   3   2  14       64.83       68.91      1.91 o
   4   2  14        0.68       -0.50      0.66 o
   5   2  14       11.02       12.30      1.04 o
 -14   3  14        0.98        2.30      0.38 o
 -13   3  14        0.12        0.10      0.35 o
 -12   3  14        0.00        0.24      0.23 o
 -11   3  14        0.08        0.73      0.24 o
 -10   3  14        9.61        6.96      0.43 o
  -9   3  14      226.66      223.08      2.44 o
  -8   3  14        0.05        0.39      0.29 o
  -7   3  14      120.02      127.41      1.67 o
  -6   3  14       15.00       15.52      0.58 o
  -5   3  14       13.27       12.73      0.56 o
  -4   3  14       27.23       25.40      0.63 o
  -3   3  14       92.24       97.97      1.61 o
  -2   3  14        0.01        0.30      0.38 o
  -1   3  14       80.22       74.18      2.37 o
   0   3  14      225.10      214.79      3.42 o
   1   3  14       30.64       29.06      1.15 o
   2   3  14        1.55        0.60      0.52 o
   3   3  14        4.05        4.32      0.74 o
   4   3  14       13.10       12.85      1.26 o
 -13   4  14        0.38        0.38      0.38 o
 -12   4  14        0.02        0.10      0.52 o
 -11   4  14        0.00        0.30      0.38 o
 -10   4  14      103.47      104.53      1.60 o
  -9   4  14       58.44       59.70      1.19 o
  -8   4  14      186.92      198.14      2.67 o
  -7   4  14        0.50        1.57      0.39 o
  -6   4  14       14.53       15.38      0.70 o
  -5   4  14        0.56        1.44      0.50 o
  -4   4  14      146.16      151.79      2.55 o
  -3   4  14        1.46        1.26      0.35 o
  -2   4  14      209.66      209.05      3.36 o
  -1   4  14        8.26        9.16      0.80 o
   0   4  14       11.87        8.64      0.87 o
   1   4  14        3.34        2.49      0.56 o
   2   4  14        6.94        6.56      0.87 o
   3   4  14       31.23       34.08      1.39 o
 -12   5  14        5.70        5.13      0.56 o
 -11   5  14       78.70       87.78      1.90 o
 -10   5  14       45.68       48.98      1.15 o
  -9   5  14       54.92       54.77      1.19 o
  -8   5  14       15.06       12.76      0.83 o
  -7   5  14       17.07       18.56      1.04 o
  -6   5  14      125.90      134.49      2.98 o
  -5   5  14       54.65       53.92      1.80 o
  -4   5  14       55.76       56.05      1.92 o
  -3   5  14      109.31      111.20      2.20 o
  -2   5  14        0.26        0.40      0.52 o
  -1   5  14        0.73        1.20      0.52 o
   0   5  14       96.99      104.87      2.31 o
   1   5  14       15.29       17.00      1.15 o
   2   5  14        0.22       -0.30      0.62 o
 -11   6  14        0.00        0.60      0.90 o
 -10   6  14       95.69       95.94      2.44 o
  -9   6  14       27.71       20.94      1.16 o
  -8   6  14       23.21       22.33      1.28 o
  -7   6  14       34.80       32.25      1.37 o
  -6   6  14       14.25        9.71      1.06 o
  -5   6  14      213.13      214.47      4.37 o
  -4   6  14       43.27       51.77      3.01 o
  -3   6  14       26.34       28.59      2.11 o
  -2   6  14        0.02       -0.45      1.05 o
  -1   6  14        1.41        1.81      0.69 o
   0   6  14       55.45       53.07      2.04 o
   1   6  14       47.62       52.50      1.79 o
  -8   7  14       19.34       21.50      1.37 o
  -7   7  14       13.31       14.37      1.28 o
  -6   7  14       12.71        9.63      1.50 o
  -5   7  14        0.01        0.00      1.20 o
  -4   7  14       16.00       24.37      2.41 o
  -3   7  14       53.54       49.66      3.01 o
  -2   7  14        0.86        0.60      1.20 o
 -15   1  15        7.73        8.44      0.39 o
 -14   1  15        2.71        3.07      0.30 o
 -13   1  15       16.13       15.87      0.72 o
 -12   1  15       31.45       25.44      0.85 o
 -11   1  15       92.68       84.16      1.70 o
 -10   1  15        0.00        0.40      0.30 o
  -9   1  15       65.30       64.76      0.97 o
  -8   1  15       35.63       33.11      0.66 o
  -7   1  15      460.08      462.51      4.47 o
  -6   1  15      271.28      260.66      2.49 o
  -5   1  15       24.02       25.40      0.56 o
  -4   1  15        1.40        1.61      0.26 o
  -3   1  15       82.95       87.10      1.45 o
  -2   1  15        0.56        0.00      0.43 o
  -1   1  15       34.88       37.47      1.49 o
   0   1  15       23.03       19.71      1.06 o
   1   1  15      102.86       87.94      2.34 o
   2   1  15      118.74      114.77      2.87 o
   3   1  15       50.07       45.00      1.92 o
   4   1  15       15.16       15.77      1.04 o
 -14   2  15        1.22        1.02      0.23 o
 -13   2  15       69.99       72.01      2.07 o
 -12   2  15        1.77        0.45      0.43 o
 -11   2  15      203.27      191.28      2.27 o
 -10   2  15      126.94      127.22      1.64 o
  -9   2  15        3.21        3.88      0.35 o
  -8   2  15      268.80      277.92      2.84 o
  -7   2  15       13.21       12.48      0.44 o
  -6   2  15        4.16        4.77      0.29 o
  -5   2  15       38.23       38.01      0.75 o
  -4   2  15       48.76       48.77      0.85 o
  -3   2  15       70.94       68.87      1.50 o
  -2   2  15       65.94       60.06      1.70 o
  -1   2  15       13.70       14.76      0.87 o
   0   2  15        7.71        5.22      0.88 o
   1   2  15       33.79       37.51      1.32 o
   2   2  15        3.06        3.22      0.69 o
   3   2  15        0.01       -0.20      0.52 o
   4   2  15        0.00       -0.52      0.52 o
 -14   3  15       40.52       49.99      1.13 o
 -13   3  15        4.21        4.88      0.38 o
 -12   3  15       50.65       57.71      1.02 o
 -11   3  15      101.92       95.07      1.40 o
 -10   3  15      250.01      240.30      2.93 o
  -9   3  15     1604.01     1670.25     15.21 o
  -8   3  15      206.00      218.70      2.47 o
  -7   3  15     1001.13     1015.60      9.55 o
  -6   3  15      171.31      169.88      2.36 o
  -5   3  15      296.88      313.27      3.36 o
  -4   3  15        8.31        8.94      0.90 o
  -3   3  15       15.58       18.59      0.83 o
  -2   3  15        0.44        1.00      0.52 o
  -1   3  15       28.57       27.70      1.04 o
   0   3  15        4.68        4.94      0.69 o
   1   3  15        4.38        7.34      0.81 o
   2   3  15        2.36        4.64      1.31 o
   3   3  15        0.75        6.96      1.85 o
 -13   4  15       54.59       59.19      1.40 o
 -12   4  15        0.10       -0.10      0.47 o
 -11   4  15       78.03       72.78      1.58 o
 -10   4  15        0.06       -0.19      0.38 o
  -9   4  15        2.33        3.44      0.45 o
  -8   4  15      403.99      418.93      4.93 o
  -7   4  15       14.69       18.04      1.21 o
  -6   4  15       44.72       42.41      1.09 o
  -5   4  15       22.84       20.98      0.87 o
  -4   4  15      225.24      235.01      3.53 o
  -3   4  15        4.19        2.41      0.52 o
  -2   4  15       15.17       16.16      0.92 o
  -1   4  15       22.27       22.53      1.09 o
   0   4  15        9.87       12.95      1.56 o
   1   4  15        0.00       -0.40      0.52 o
   2   4  15        0.27       -0.52      0.52 o
   3   4  15        0.87        2.71      1.20 o
 -12   5  15       15.48       15.71      0.83 o
 -11   5  15       44.87       41.06      1.67 o
 -10   5  15       36.01       34.22      1.41 o
  -9   5  15       45.06       43.67      1.12 o
  -8   5  15        1.60        2.52      0.56 o
  -7   5  15       33.49       38.26      1.19 o
  -6   5  15        3.18        4.51      0.72 o
  -5   5  15        0.68        0.90      0.64 o
  -4   5  15       79.00       81.43      1.85 o
  -3   5  15        1.55        1.50      0.64 o
  -2   5  15      106.14      101.24      2.66 o
  -1   5  15        0.00        0.60      0.56 o
   0   5  15       34.42       36.62      1.50 o
   1   5  15        7.70        7.28      0.87 o
 -10   6  15        6.15        7.45      0.85 o
  -9   6  15        0.02        0.48      0.50 o
  -8   6  15        6.81        6.80      0.85 o
  -7   6  15        2.89        4.28      0.75 o
  -6   6  15       64.23       62.58      2.01 o
  -5   6  15        8.34        9.20      1.06 o
  -4   6  15       57.86       65.92      3.31 o
  -3   6  15       13.12       13.79      1.16 o
  -2   6  15       17.06       19.15      1.37 o
  -1   6  15       14.65       19.14      1.49 o
   0   6  15        6.74        9.64      1.06 o
  -7   7  15        2.53        3.91      1.20 o
  -6   7  15        3.02        2.71      1.20 o
  -5   7  15       11.21       11.13      1.81 o
  -4   7  15       40.49       40.93      2.71 o
 -15   0  16       50.79       51.48      1.28 o
 -14   0  16       60.63       62.77      1.28 o
 -13   0  16      151.84      127.30      2.13 o
 -12   0  16       46.44       43.04      0.94 o
 -11   0  16      136.36      109.95      1.92 o
 -10   0  16      490.80      497.71      7.48 o
  -9   0  16      113.72      127.11      2.34 o
  -8   0  16       45.45       48.95      1.35 o
  -7   0  16       20.49       20.76      0.85 o
  -6   0  16       56.70       52.63      1.06 o
  -5   0  16      634.42      598.87      7.49 o
  -4   0  16       28.62       34.55      1.16 o
  -3   0  16      100.99      104.84      4.82 o
  -2   0  16       10.71        4.81      0.90 o
  -1   0  16        0.02        0.60      0.60 o
   0   0  16       60.49       85.79      3.31 o
   1   0  16       26.93       35.21      2.11 o
   2   0  16       79.47       79.18      3.31 o
   3   0  16      102.77      102.37      3.91 o
 -15   1  16        6.64       10.63      0.46 o
 -14   1  16       52.57       51.62      1.28 o
 -13   1  16        3.29        2.44      0.43 o
 -12   1  16       42.35       39.79      1.50 o
 -11   1  16       78.48       75.79      2.26 o
 -10   1  16        0.52        1.33      0.19 o
  -9   1  16      633.88      607.37      5.82 o
  -8   1  16      396.74      394.07      4.45 o
  -7   1  16      128.77      128.86      1.57 o
  -6   1  16       52.20       53.65      1.14 o
  -5   1  16        0.17        0.15      0.25 o
  -4   1  16       22.02       20.36      0.72 o
  -3   1  16        0.01        2.51      0.39 o
  -2   1  16      232.26      211.12      6.48 o
  -1   1  16       46.74       36.11      1.37 o
   0   1  16        8.93        7.96      1.81 o
   1   1  16      119.50      108.27      2.77 o
   2   1  16      231.28      225.80      4.67 o
   3   1  16        5.50        3.87      1.50 o
 -14   2  16        0.10        0.30      0.43 o
 -13   2  16       23.11       22.19      1.35 o
 -12   2  16        0.00       -0.15      0.43 o
 -11   2  16        3.96        5.13      0.35 o
 -10   2  16      104.29      102.02      2.15 o
  -9   2  16        3.94        3.76      0.43 o
  -8   2  16      188.02      176.10      2.00 o
  -7   2  16       98.03       96.82      1.43 o
  -6   2  16      113.47      111.11      1.24 o
  -5   2  16       16.83       14.75      0.52 o
  -4   2  16       15.54       14.67      0.66 o
  -3   2  16        2.26        3.65      0.52 o
  -2   2  16       14.77       14.07      0.80 o
  -1   2  16       22.65       18.43      0.97 o
   0   2  16        3.04        2.66      0.52 o
   1   2  16        0.87        2.95      0.91 o
   2   2  16        1.40        0.63      0.56 o
   3   2  16        2.01        1.70      0.69 o
 -14   3  16        3.35        4.26      0.40 o
 -13   3  16        6.78        8.17      0.46 o
 -12   3  16        8.68        7.41      0.38 o
 -11   3  16       25.02       25.69      0.71 o
 -10   3  16       66.88       65.17      1.22 o
  -9   3  16       92.56       91.60      1.53 o
  -8   3  16      152.94      160.09      2.16 o
  -7   3  16       90.85       90.52      1.52 o
  -6   3  16       69.44       73.68      1.39 o
  -5   3  16       10.12        8.88      0.55 o
  -4   3  16       14.26       17.78      0.87 o
  -3   3  16        4.20        6.12      0.62 o
  -2   3  16       44.62       46.07      1.39 o
  -1   3  16        2.96        2.31      0.52 o
   0   3  16        3.28        1.75      0.62 o
   1   3  16       11.99       13.64      1.09 o
   2   3  16        0.02       -0.52      0.52 o
 -13   4  16       42.86       40.89      1.13 o
 -12   4  16       26.84       22.01      1.20 o
 -11   4  16       13.47       12.09      0.65 o
 -10   4  16       28.60       28.26      1.50 o
  -9   4  16      110.26      106.26      1.76 o
  -8   4  16      437.38      481.09      5.54 o
  -7   4  16       11.49       14.64      0.73 o
  -6   4  16        4.47        4.58      0.94 o
  -5   4  16        0.30        0.15      0.38 o
  -4   4  16        6.33        8.03      0.69 o
  -3   4  16        1.48        0.80      0.61 o
  -2   4  16       11.25       12.10      1.06 o
  -1   4  16       18.08       17.95      1.09 o
   0   4  16       14.32       14.70      1.04 o
   1   4  16        4.73        1.99      0.62 o
   2   4  16        0.06       -0.30      1.20 o
 -12   5  16        0.91        1.34      0.46 o
 -11   5  16        0.94        1.70      0.52 o
 -10   5  16       32.39       35.62      1.19 o
  -9   5  16       18.16       18.95      2.13 o
  -8   5  16       13.77       17.02      0.95 o
  -7   5  16       17.77       15.51      1.06 o
  -6   5  16       94.21       96.36      2.44 o
  -5   5  16        9.14        9.37      1.06 o
  -4   5  16       11.85       11.24      0.87 o
  -3   5  16        7.05       10.16      1.50 o
  -2   5  16        7.75        8.17      1.96 o
  -1   5  16        0.95        0.60      0.64 o
   0   5  16       12.31       14.15      1.04 o
 -10   6  16        3.52        3.91      0.90 o
  -9   6  16        0.28        0.60      0.64 o
  -8   6  16       16.39       15.59      1.16 o
  -7   6  16       10.94        8.97      0.94 o
  -6   6  16        1.72        1.25      0.75 o
  -5   6  16       43.02       40.63      2.71 o
  -4   6  16        5.59        8.42      1.50 o
  -3   6  16        2.27        2.71      0.85 o
  -2   6  16        4.78        4.49      0.94 o
 -14   1  17       10.11        9.07      0.64 o
 -13   1  17       23.69       20.62      0.85 o
 -12   1  17        1.43        1.05      0.43 o
 -11   1  17        2.81        2.42      0.23 o
 -10   1  17       61.98       61.54      0.99 o
  -9   1  17       33.41       36.14      0.74 o
  -8   1  17       15.93       14.33      0.78 o
  -7   1  17       11.53       12.29      0.50 o
  -6   1  17       35.68       36.52      0.70 o
  -5   1  17       29.40       25.01      0.70 o
  -4   1  17       11.60       14.61      0.66 o
  -3   1  17       78.25       72.43      1.62 o
  -2   1  17        4.93        3.31      0.64 o
  -1   1  17       57.62       50.25      2.56 o
   0   1  17        0.08        0.45      0.64 o
   1   1  17        0.01        1.20      0.64 o
   2   1  17        6.50        5.73      0.85 o
 -14   2  17       13.01        7.98      0.64 o
 -13   2  17        0.20        0.15      0.43 o
 -12   2  17        6.89        4.66      0.44 o
 -11   2  17       97.34      100.77      1.40 o
 -10   2  17       27.91       25.75      0.96 o
  -9   2  17        4.08        4.19      0.35 o
  -8   2  17      362.52      372.10      6.54 o
  -7   2  17      149.65      142.10      1.66 o
  -6   2  17       12.33       10.51      0.72 o
  -5   2  17      217.96      203.05      2.45 o
  -4   2  17        1.51        2.33      0.45 o
  -3   2  17        2.94        0.87      0.38 o
  -2   2  17        1.13        0.60      0.57 o
  -1   2  17       12.42        9.80      1.03 o
   0   2  17        0.80        0.00      0.52 o
   1   2  17        0.00        0.20      0.52 o
   2   2  17        0.89       -0.22      0.83 o
 -13   3  17        1.72        1.13      0.26 o
 -12   3  17        5.20        6.32      0.50 o
 -11   3  17       34.63       38.37      0.95 o
 -10   3  17      125.32      121.27      2.01 o
  -9   3  17        6.66        6.56      0.58 o
  -8   3  17      496.79      503.61      5.65 o
  -7   3  17      199.32      212.98      2.77 o
  -6   3  17        7.72        7.37      0.51 o
  -5   3  17        4.10        3.89      0.52 o
  -4   3  17        8.21       10.55      0.80 o
  -3   3  17      157.92      135.01      2.49 o
  -2   3  17       31.88       35.96      1.49 o
  -1   3  17      271.74      267.95      4.29 o
   0   3  17       14.61       14.05      1.04 o
   1   3  17       10.16       10.09      0.87 o
 -12   4  17       62.71       70.10      1.51 o
 -11   4  17       25.73       27.52      0.95 o
 -10   4  17        0.06        0.23      0.44 o
  -9   4  17       47.12       49.06      1.37 o
  -8   4  17      145.79      148.40      2.24 o
  -7   4  17       88.85       85.35      2.45 o
  -6   4  17        6.37        6.26      0.62 o
  -5   4  17       17.94       18.45      0.87 o
  -4   4  17        3.48        5.07      0.62 o
  -3   4  17        0.70        1.05      0.64 o
  -2   4  17        0.58        0.60      0.64 o
  -1   4  17       31.59       34.03      1.70 o
   0   4  17       18.40       16.05      1.09 o
 -11   5  17        0.14        0.30      0.38 o
 -10   5  17       50.71       47.69      1.66 o
  -9   5  17       35.08       40.42      1.31 o
  -8   5  17       78.60       77.37      2.13 o
  -7   5  17        2.10        2.11      0.64 o
  -6   5  17       35.76       34.46      1.49 o
  -5   5  17       12.55       12.40      1.06 o
  -4   5  17       20.92       24.13      1.37 o
  -3   5  17       54.86       54.26      2.01 o
  -2   5  17        5.83        5.30      0.85 o
  -1   5  17        0.16       -0.60      0.64 o
  -9   6  17        0.18        1.05      0.75 o
  -8   6  17       22.23       28.48      1.37 o
  -7   6  17        4.89        6.03      0.85 o
  -6   6  17        3.38        1.85      0.75 o
  -5   6  17        8.28       10.53      1.50 o
  -4   6  17        0.68        0.60      0.90 o
  -3   6  17       14.09       13.23      1.35 o
 -14   0  18        2.86        4.07      0.43 o
 -13   0  18       43.16       41.97      2.41 o
 -12   0  18      160.42      146.11      4.67 o
 -11   0  18      225.06      203.32      3.41 o
 -10   0  18       40.69       46.36      1.28 o
  -9   0  18      360.66      371.71     18.26 o
  -8   0  18      217.54      216.28      3.94 o
  -7   0  18       71.78       70.30      1.92 o
  -6   0  18       83.47       85.09      1.64 o
  -5   0  18        0.67       -0.18      0.50 o
  -4   0  18      105.77       98.52      2.39 o
  -3   0  18      216.32      208.62      4.12 o
  -2   0  18       35.79       34.61      1.81 o
  -1   0  18        0.10        0.60      0.90 o
   1   0  18       64.47       51.17      2.71 o
 -14   1  18        0.86        0.30      0.43 o
 -13   1  18       21.92       19.60      0.90 o
 -12   1  18       54.41       57.78      0.91 o
 -11   1  18       89.25       86.02      1.48 o
 -10   1  18       11.09       10.96      0.69 o
  -9   1  18       14.31       12.82      0.50 o
  -8   1  18       96.95       97.41      1.54 o
  -7   1  18       15.02       16.28      0.57 o
  -6   1  18      203.46      209.83      2.39 o
  -5   1  18      374.31      350.84      4.16 o
  -4   1  18        8.98        4.41      0.51 o
  -3   1  18       39.56       33.91      1.09 o
  -2   1  18       12.78        8.47      0.85 o
  -1   1  18       29.05       26.18      1.96 o
   0   1  18        3.68        2.84      0.72 o
   1   1  18       65.77       74.06      2.34 o
 -14   2  18        2.44        2.87      0.64 o
 -13   2  18       13.76       20.20      0.94 o
 -12   2  18        0.25        1.36      0.26 o
 -11   2  18       37.82       36.03      0.76 o
 -10   2  18        0.16        0.23      0.30 o
  -9   2  18        0.02        0.46      0.32 o
  -8   2  18       60.48       63.74      1.27 o
  -7   2  18       43.29       45.92      1.37 o
  -6   2  18        0.16        0.93      0.31 o
  -5   2  18       17.02       15.50      0.64 o
  -4   2  18        1.69        2.08      0.51 o
  -3   2  18       36.97       34.71      1.37 o
  -2   2  18       16.50       15.65      1.06 o
  -1   2  18       22.40       28.40      1.15 o
   0   2  18       15.05       15.97      1.04 o
   1   2  18        2.70        2.92      0.62 o
 -13   3  18       10.51       11.12      0.59 o
 -12   3  18        8.09       11.78      0.65 o
 -11   3  18       50.92       50.14      1.67 o
 -10   3  18       51.27       57.63      2.31 o
  -9   3  18      162.53      165.59      2.71 o
  -8   3  18        0.65        1.59      0.56 o
  -7   3  18        0.15        0.41      0.40 o
  -6   3  18       16.60       22.41      0.97 o
  -5   3  18        8.63        8.90      0.63 o
  -4   3  18        1.34        0.47      0.82 o
  -3   3  18        0.76        2.56      0.64 o
  -2   3  18       11.97       12.22      1.50 o
  -1   3  18        1.39        0.30      0.64 o
   0   3  18        7.29       19.13      1.15 o
 -12   4  18        1.78        3.38      0.46 o
 -11   4  18        0.00        0.60      0.43 o
 -10   4  18        0.00       -0.26      0.38 o
  -9   4  18        0.09        0.90      0.52 o
  -8   4  18      154.11      161.08      3.29 o
  -7   4  18        0.03        0.40      0.52 o
  -6   4  18       15.03       14.45      1.06 o
  -5   4  18       11.55       10.41      0.80 o
  -4   4  18       12.17       12.95      1.06 o
  -3   4  18        0.50        0.30      0.64 o
  -2   4  18        7.18        7.90      1.35 o
  -1   4  18       21.29       20.03      3.16 o
 -10   5  18       42.33       47.52      4.06 o
  -9   5  18       22.62       23.17      1.50 o
  -8   5  18        4.53        3.31      0.64 o
  -7   5  18        5.14        5.78      0.85 o
  -6   5  18        3.64        5.13      0.85 o
  -5   5  18       29.61       36.71      2.41 o
  -4   5  18        0.87        0.45      0.64 o
  -3   5  18        6.98        8.60      1.06 o
  -2   5  18        7.52        5.95      0.94 o
 -14   1  19        0.06        0.15      0.43 o
 -13   1  19        1.76        1.50      0.43 o
 -12   1  19       44.16       43.11      1.04 o
 -11   1  19       27.37       27.21      0.66 o
 -10   1  19       38.51       38.95      0.79 o
  -9   1  19       36.53       38.81      0.93 o
  -8   1  19        9.14        9.71      0.60 o
  -7   1  19        0.90        0.30      0.38 o
  -6   1  19        0.02        0.33      0.32 o
  -5   1  19       22.38       20.93      0.83 o
  -4   1  19        2.99        2.15      0.48 o
  -3   1  19        0.19        0.24      0.50 o
  -2   1  19        0.55        0.90      0.64 o
  -1   1  19        0.31        1.65      0.64 o
   0   1  19       20.33       19.59      1.37 o
 -13   2  19       18.00       18.99      1.20 o
 -12   2  19        0.66        0.42      0.23 o
 -11   2  19        4.58        3.54      0.39 o
 -10   2  19        6.54        4.82      0.45 o
  -9   2  19       36.58       30.90      1.09 o
  -8   2  19        8.95        7.32      0.69 o
  -7   2  19       17.85       18.59      0.89 o
  -6   2  19        0.81        0.37      0.52 o
  -5   2  19        0.45        1.05      0.33 o
  -4   2  19        1.33        1.40      0.52 o
  -3   2  19        0.09       -0.48      0.50 o
  -2   2  19        2.25        1.20      0.64 o
  -1   2  19        0.33        0.75      0.64 o
   0   2  19        8.69        7.90      0.92 o
 -13   3  19        4.92        7.33      0.46 o
 -12   3  19        2.33        2.20      0.38 o
 -11   3  19        7.73        8.69      0.56 o
 -10   3  19        0.56        0.45      0.38 o
  -9   3  19      355.12      359.02      6.20 o
  -8   3  19      322.46      338.51      6.17 o
  -7   3  19      129.84      129.18      2.38 o
  -6   3  19       31.26       26.74      1.01 o
  -5   3  19        0.37        0.34      0.51 o
  -4   3  19       71.96       72.01      1.72 o
  -3   3  19        2.51        0.90      0.64 o
  -2   3  19        0.77        1.85      0.75 o
  -1   3  19       19.16       24.27      1.49 o
 -11   4  19       17.34       19.64      0.83 o
 -10   4  19       24.42       22.48      1.44 o
  -9   4  19        1.78        1.03      0.72 o
  -8   4  19        0.47        0.60      0.57 o
  -7   4  19       57.78       57.32      1.80 o
  -6   4  19       37.46       39.76      1.59 o
  -5   4  19        2.64        3.79      0.56 o
  -4   4  19        0.54        0.06      0.50 o
  -3   4  19        0.21        1.85      0.75 o
  -2   4  19        0.78       -0.45      0.64 o
  -9   5  19        2.33        2.41      0.90 o
  -8   5  19       12.65       12.37      1.06 o
  -7   5  19        9.40       12.20      1.06 o
  -6   5  19        0.52       -0.30      0.64 o
  -5   5  19        0.02       -0.30      0.90 o
  -4   5  19       10.81       11.20      1.35 o
 -13   0  20        4.07        2.41      0.43 o
 -12   0  20       16.27       12.43      0.56 o
 -11   0  20       17.23       21.62      0.94 o
 -10   0  20       14.48       23.02      1.06 o
  -9   0  20        0.02       -0.15      0.45 o
  -8   0  20       33.25       31.90      1.81 o
  -7   0  20        0.89        2.41      0.90 o
  -6   0  20        1.12        1.32      0.50 o
  -5   0  20       93.33       76.43      2.10 o
  -4   0  20       58.19       46.66      2.11 o
  -3   0  20       32.76       29.49      1.81 o
  -2   0  20        4.05        8.73      1.20 o
  -1   0  20       18.41       17.45      1.81 o
 -13   1  20       10.34       11.73      0.48 o
 -12   1  20        2.09        3.53      0.63 o
 -11   1  20       16.22       15.76      0.60 o
 -10   1  20       11.47       12.15      0.54 o
  -9   1  20        6.35        3.41      0.45 o
  -8   1  20        2.30        2.98      0.52 o
  -7   1  20       13.82       19.25      1.20 o
  -6   1  20        9.02        8.78      0.69 o
  -5   1  20       28.79       22.62      0.84 o
  -4   1  20       16.08       17.60      1.06 o
  -3   1  20        1.30        1.65      0.64 o
  -2   1  20        6.14        9.18      1.06 o
  -1   1  20        6.83        9.93      1.06 o
 -13   2  20        3.58        3.10      0.35 o
 -12   2  20        5.60        4.37      0.35 o
 -11   2  20       19.14       20.00      0.66 o
 -10   2  20       15.08       16.92      0.98 o
  -9   2  20        6.42        3.85      0.56 o
  -8   2  20       87.08       88.59      2.02 o
  -7   2  20      119.08      118.20      2.87 o
  -6   2  20       46.24       44.96      1.56 o
  -5   2  20        1.44        1.20      0.44 o
  -4   2  20        0.62        1.65      0.64 o
  -3   2  20       28.48       31.92      1.49 o
  -2   2  20        0.29        0.30      0.64 o
  -1   2  20       11.45       11.64      1.20 o
 -12   3  20       27.24       29.80      0.95 o
 -11   3  20        1.32        0.94      0.38 o
 -10   3  20       37.95       41.46      1.19 o
  -9   3  20        0.21        0.10      0.61 o
  -8   3  20        7.68        9.92      1.00 o
  -7   3  20        7.16        6.06      0.65 o
  -6   3  20        0.12       -0.15      0.64 o
  -5   3  20        4.13        1.91      0.52 o
  -4   3  20        1.02        1.50      0.64 o
  -3   3  20       14.77       14.18      1.16 o
  -2   3  20        0.00        0.15      0.64 o
 -10   4  20       34.97       43.41      1.66 o
  -9   4  20        3.69        3.13      0.72 o
  -8   4  20       49.63       49.08      1.88 o
  -7   4  20       11.44       13.10      1.06 o
  -6   4  20       10.54       10.08      1.20 o
  -5   4  20        5.59        4.21      1.20 o
  -4   4  20        0.09        0.60      0.64 o
 -13   1  21        2.90        3.01      0.60 o
 -12   1  21        2.65        3.62      0.43 o
 -11   1  21       26.63       29.20      0.82 o
 -10   1  21        0.08       -0.15      0.30 o
  -9   1  21       16.76       17.81      0.92 o
  -8   1  21        0.93        0.45      1.05 o
  -7   1  21        4.05        5.60      0.85 o
  -6   1  21        0.08        0.00      0.44 o
  -5   1  21        8.33        7.74      0.69 o
  -4   1  21        0.64        0.15      0.75 o
  -3   1  21       21.21       16.28      1.16 o
  -2   1  21        1.43        0.90      0.64 o
 -12   2  21        0.96        1.09      0.38 o
 -11   2  21       32.25       37.93      1.09 o
 -10   2  21       10.51        9.57      0.69 o
  -9   2  21        4.30        4.32      0.72 o
  -8   2  21      199.19      209.23      4.00 o
  -7   2  21        8.53       13.23      0.97 o
  -6   2  21        7.19        8.36      0.70 o
  -5   2  21        0.00       -0.38      0.38 o
  -4   2  21        8.16        7.04      1.35 o
  -3   2  21        0.48        0.45      0.75 o
 -11   3  21       35.40       42.62      1.19 o
 -10   3  21        0.77        0.47      0.46 o
  -9   3  21        4.34        3.85      0.72 o
  -8   3  21        1.83        1.46      0.72 o
  -7   3  21       31.16       28.09      1.37 o
  -6   3  21       66.55       79.83      2.23 o
  -5   3  21        0.35        1.20      0.90 o
  -4   3  21        5.15        8.22      0.90 o
  -8   4  21      130.85      148.47      4.82 o
  -7   4  21       18.84       21.94      1.22 o
 -12   0  22       57.31       62.05      1.39 o
 -11   0  22      132.83      137.44      3.92 o
 -10   0  22        0.06       -0.30      0.60 o
  -9   0  22       46.55       50.86      2.71 o
  -8   0  22       21.28       26.48      2.11 o
  -7   0  22       12.31       15.35      1.81 o
  -6   0  22        4.41        7.52      1.50 o
  -5   0  22        3.80        2.41      0.90 o
  -4   0  22        7.44        5.72      1.20 o
 -11   1  22       20.92       25.12      0.92 o
 -10   1  22        2.26        2.71      0.45 o
  -9   1  22       25.15       30.88      1.49 o
  -8   1  22        1.33        3.48      0.85 o
  -7   1  22        0.87        1.96      0.64 o
  -6   1  22        0.56        2.71      1.20 o
  -5   1  22       63.97       59.12      2.71 o
  -4   1  22       33.95       31.47      1.49 o
 -11   2  22        0.01        0.00      0.50 o
 -10   2  22        6.39        6.47      0.85 o
  -9   2  22        0.43       -0.96      1.05 o
  -8   2  22        0.42        0.25      0.56 o
  -7   2  22        8.37       11.18      0.97 o
  -6   2  22        0.70        1.20      0.64 o
  -5   2  22        0.61        0.30      0.90 o
  -9   3  22       41.26       43.94      2.56 o
  -8   3  22        0.32       -0.72      0.72 o
  -7   3  22        4.01        5.11      1.20 o
 -10   1  23        7.03        6.08      0.69 o
  -9   1  23        1.66        2.42      1.35 o
  -8   1  23        4.49        7.07      1.06 o
  -7   1  23        3.48        4.61      0.94 o
 
